# Supplementary material for: Cross-species transcriptomics identify mineralocorticoid receptor pathway overactivation as a central driver of ocular rosacea
Source: Nat Commun. 2026 Apr 16;17:5247. doi: 10.1038/s41467-026-71945-4 (PMC13260418; doi:10.1038/s41467-026-71945-4)
Supplement: Supplementary file 4 — Supplementary Data 1 [file 41467_2026_71945_MOESM4_ESM.xlsx]

## Sheet: Sheet1
Gene ID	logFC	FC	PValue	FDR	Spiro 1	Spiro 2	Spiro 3	Vehicle 1	Vehicle 2	Vehicle 3
AABR07001416.3	0.751215	1.68321	8.7294e-05	0.00348981	172.15	196.396	231.533	101.329	98.7515	168.082
AABR07012329.1	1.18328	2.27092	0.00120596	0.0262371	2.5308	2.13345	2.66187	1.06393	1.58619	0.680664
AABR07048397.1	-0.957821	-1.94237	0.00189295	0.036312	7.75746	7.86217	7.93632	20.5552	7.29646	19.5266
AABR07052585.1	-2.02753	-4.07707	0.00182071	0.0354021	0.110035	0.197542	0.24647	0.212787	1.22363	0.978455
AABR07052585.2	-2.27907	-4.85364	3.32763e-10	1.82661e-07	1.32042	1.18525	2.21823	4.72386	10.3782	8.55084
AABR07058921.1	0.91181	1.8814	2.46883e-07	4.09712e-05	1380.72	1879.69	1792.77	850.083	752.261	1173.21
AABR07067355.1	0.745351	1.67638	0.000427645	0.0118974	12.544	12.7612	11.0911	6.72406	6.52603	9.18897
Ablim2	-1.03901	-2.05482	0.00199444	0.0376241	1.92561	2.33099	1.23235	2.85134	4.07877	4.80719
Abra	-2.38633	-5.22824	3.06362e-06	0.000291493	0.550174	0.118525	0.24647	1.02138	1.94874	1.82929
AC139642.1	0.841739	1.79221	1.26989e-07	2.35376e-05	37.3018	34.5303	28.0975	19.0231	17.584	21.0581
Acap1	0.590489	1.50576	6.55943e-05	0.00279451	26.1333	25.9175	28.2947	18.3848	18.6264	18.1652
Acp5	0.542055	1.45605	2.19489e-05	0.00124445	60.9043	59.9737	70.441	42.685	49.9876	43.1796
Acpp	0.635233	1.55319	4.23738e-07	6.17101e-05	88.7981	95.2152	91.5881	56.048	56.151	71.257
Acsbg1	0.580295	1.49516	0.000120542	0.00446852	37.1918	44.684	39.8295	24.13	27.5997	32.4592
Acta1	-1.97715	-3.93714	1.65268e-15	7.86236e-12	43.2437	40.5751	69.7509	130.183	268.519	224.96
Actc1	-2.80353	-6.98146	1.23757e-25	1.76626e-21	7.42735	7.50659	8.23208	33.1522	51.1659	82.6582
Actn2	-2.10382	-4.29846	3.75687e-15	1.07236e-11	6.71213	6.20281	7.88702	17.7039	39.4734	35.0968
Actn3	-1.73257	-3.3232	5.60045e-08	1.21105e-05	2.69585	2.13345	5.22515	9.14983	13.9584	11.316
Adam11	-0.777299	-1.71392	0.000891003	0.0208466	7.86749	10.6673	5.91527	16.342	12.6442	14.5492
Adam8	0.561221	1.47552	4.5737e-06	0.000395611	212.312	189.798	205.063	133.715	136.593	155.149
Adamts4	-2.27857	-4.85196	9.13133e-08	1.84089e-05	13.0391	8.25725	9.76019	84.0508	58.2357	14.1238
Adamts5	-0.602719	-1.51858	4.34844e-05	0.00205637	32.6253	28.8016	29.4778	52.5158	51.3925	38.9255
Adamts9	-0.667545	-1.58837	0.000367702	0.0105167	16.6703	14.1045	14.4924	26.0025	29.0952	19.2713
Adamtsl2	-0.970612	-1.95967	3.84799e-05	0.00190977	10.0682	9.20545	6.35891	17.1081	21.3002	13.6133
Adgrf2	0.985034	1.97936	1.82795e-06	0.000191959	39.3925	60.7244	60.1386	25.0663	21.7534	36.841
Adgrf4	0.779994	1.71712	1.21298e-08	3.84703e-06	91.9341	110.663	103.074	55.4097	55.2446	73.3841
Adprhl1	-1.48747	-2.80398	0.00198939	0.037606	0.37742	0.271423	0.443645	0.749435	0.895063	1.50937
Adtrp	0.712032	1.63811	0.000105723	0.00398121	27.7838	44.8025	40.7661	22.8959	20.4845	28.205
Agtpbp1	-0.523612	-1.43755	0.00022747	0.00721433	63.215	69.0211	45.7447	90.5195	87.1497	87.2952
Aim1	0.583042	1.498	1.50637e-05	0.00095977	176.936	179.131	183.718	113.969	110.942	147.577
Aim1l	0.636033	1.55405	2.21152e-06	0.000228716	90.1185	102.564	108.102	60.9421	59.7313	79.3825
Akap2	-0.504391	-1.41852	0.00017638	0.00595107	59.4122	60.044	60.7725	95.9187	98.7914	69.9246
Akap6	-1.0671	-2.09522	0.000224388	0.00714835	7.48237	9.56103	3.79563	13.2779	18.3545	13.6984
Alpk3	-1.79143	-3.46159	2.32126e-06	0.000236636	1.43045	0.987709	1.92246	3.10669	7.25114	5.10498
Ampd1	-1.90345	-3.74106	9.42639e-08	1.86852e-05	1.37544	0.987709	1.52811	3.14924	6.39007	5.44531
Angptl4	-1.2038	-2.30345	5.83153e-05	0.002553	18.6509	10.8253	9.51372	44.8129	29.7297	18.5481
Ank2	-0.792097	-1.73159	0.000834837	0.0197265	60.9043	76.5672	29.7735	96.8605	103.419	99.7173
Ankk1	1.06808	2.09665	0.00020418	0.00668362	4.89655	5.05707	5.42233	2.2981	1.90342	3.36078
Ankrd1	-2.03499	-4.09819	3.7532e-08	9.56529e-06	3.19101	2.96313	2.07034	6.34104	9.65308	18.8459
Ankrd22	0.573134	1.48775	9.49939e-05	0.00370424	58.8136	70.3249	69.3072	41.0678	40.833	55.9846
Ankrd23	-1.51274	-2.85351	6.79582e-05	0.00288661	1.59551	0.908693	1.92246	2.97901	6.25411	3.74365
Anxa1	0.600488	1.51623	0.00013101	0.00475771	6671.14	7743.32	7086.59	4236.71	4416.62	6002.22
Anxa8	0.66825	1.58914	2.20398e-06	0.000228716	543.352	647.542	676.904	396.209	358.614	460.299
Anxa9	0.798935	1.73982	0.00056065	0.0147088	20.4115	22.0852	17.8444	9.2775	9.87968	16.6763
Ap1m2	0.596306	1.51184	5.80823e-05	0.00255062	41.9783	45.1581	44.0195	26.7686	26.9199	35.9901
Apln	-0.755318	-1.688	0.000409132	0.0114691	12.654	11.4969	11.4855	27.2793	19.6234	15.4
Aplp1	-0.744292	-1.67515	0.00248472	0.0432463	20.6315	22.6778	9.80949	33.3224	31.7237	27.2266
Apobec2	-2.28949	-4.88883	3.90169e-07	5.80052e-05	0.825261	1.02722	2.07034	2.97901	9.87968	6.97681
Apold1	-1.26775	-2.40786	0.000168893	0.00578044	11.8838	6.99298	5.86597	28.4709	22.8411	10.4227
Aqp3	0.563874	1.47823	9.83787e-05	0.00377436	881.984	872.226	1018.46	604.314	571.798	762.642
Arhgef4	0.578209	1.49299	0.000318732	0.00951532	24.7578	23.5075	22.8231	15.2355	15.8166	18.1652
Arpp21	-1.31806	-2.4933	0.000301916	0.00916798	1.15537	0.987709	0.690115	1.82997	2.7645	2.72266
Art1	-2.19914	-4.59205	5.24203e-08	1.18588e-05	0.660209	0.553117	1.08447	2.2981	4.8492	3.74365
Arxes2	-0.901215	-1.86764	0.000705978	0.0173719	7.15227	7.98069	3.74634	13.1502	12.7801	10.6779
Asb16	-1.79635	-3.47341	0.000601576	0.0154697	0.22007	0.197542	0.394351	0.63836	1.45023	0.85083
Asb5	-1.45601	-2.74348	0.000468276	0.0127787	0.880279	0.671642	0.739409	1.23416	2.35662	2.89282
Aspg	0.707047	1.63246	9.27369e-05	0.0036361	25.0879	26.7077	28.9355	14.129	15.8619	21.1006
Atf3	-0.661272	-1.58148	0.00278443	0.046704	6.38202	5.1756	5.22515	9.95842	9.29052	8.16797
Atp1a2	-0.621878	-1.53888	3.60533e-05	0.00181181	224.196	272.371	180.711	360.546	355.034	363.177
Atp1b2	-0.678884	-1.6009	0.00310555	0.0499688	232.394	280.351	119.242	364.887	362.421	320.763
Atp1b4	-2.66243	-6.331	5.149e-06	0.000424778	0.330105	0.0790167	0.197176	1.02138	0.770434	2.08453
Atp2a1	-2.11889	-4.34359	1.43292e-08	4.35121e-06	2.47578	1.97542	5.17586	8.21357	19.5781	15.2724
Atp2c2	0.633584	1.55141	0.001285	0.0275559	11.8838	11.5364	13.0629	7.02196	8.33881	8.93372
Atp6v0a4	0.887552	1.85003	0.00253305	0.0439267	5.55676	6.20281	6.35891	2.25554	3.21769	4.63703
Barx2	0.527296	1.44123	0.000566963	0.0148007	41.7032	52.3091	57.5753	32.3861	34.307	42.031
Bcat1	-0.527967	-1.4419	0.000979058	0.0223515	159.055	163.683	108.989	241.045	214.906	188.884
Bcl11b	0.549415	1.46349	0.00157317	0.0319781	23.7675	28.13	24.3512	16.6399	15.7712	21.4835
Bhlhe23	-1.54384	-2.9157	0.000934833	0.021765	0.715227	0.908693	0.147882	2.12787	1.49555	1.82929
Bicdl2	0.704349	1.62941	4.88695e-06	0.000407874	34.771	41.2467	32.5833	20.4275	22.116	26.4183
Bin1	-0.53866	-1.45262	7.23389e-05	0.00304549	51.3863	53.6129	39.4844	68.262	74.7774	74.1924
Bnipl	0.833581	1.7821	3.56357e-06	0.000326021	27.3437	35.3995	33.3227	16.0441	16.587	23.1
Brsk1	-0.725802	-1.65382	0.00292944	0.04839	9.84812	11.576	5.81668	18.1294	14.7289	13.9111
Bspry	0.54085	1.45483	2.48789e-05	0.00133989	122.579	127.533	117.96	75.3691	87.1497	99.0366
Btg2	-0.567632	-1.48209	0.00175016	0.0344053	28.6641	24.5347	19.964	46.4301	36.5729	29.3111
C2cd2l	-0.574861	-1.48953	0.00241672	0.0424771	54.9624	58.8675	31.5481	83.1996	73.871	67.3432
Ca5b	0.523556	1.43749	0.000153199	0.00533281	55.4576	51.993	45.7447	33.2798	35.2587	41.6481
Cacna1s	-1.83376	-3.56466	2.6984e-08	7.55128e-06	1.76056	2.25198	2.66187	5.02177	10.9674	8.67847
Cacna2d1	-0.53996	-1.45393	0.000275988	0.00845257	28.444	26.9447	25.0906	37.2377	47.0871	36.7133
Cacna2d2	-0.617473	-1.53419	0.000663875	0.0166907	36.7516	41.6418	23.316	58.7291	52.7974	50.199
Cacnb1	-0.874602	-1.8335	0.00101525	0.0228452	2.91592	4.18789	2.95763	5.57501	6.39007	7.23206
Cacng1	-2.2716	-4.82859	1.5498e-08	4.60807e-06	0.660209	0.553117	0.492939	1.87252	3.39897	3.2757
Calb1	-1.53166	-2.89118	6.51157e-05	0.00278602	9.51801	11.3389	2.31681	24.7684	23.0224	21.7813
Calml3	0.699717	1.62419	4.34627e-06	0.000378231	1425.06	1545.69	1421.59	804.291	844.123	1146.71
Calml5	0.783984	1.72188	7.41261e-05	0.0030864	382.151	466.949	405.294	206.446	193.968	352.244
Camsap3	0.586269	1.50136	0.0003411	0.00991433	28.279	38.1651	33.7663	21.0233	20.8923	27.1415
Capn1	0.537138	1.45109	1.55644e-05	0.000987266	216.604	228.2	219.358	141.12	158.936	173.144
Capn5	0.571365	1.48593	3.53437e-05	0.001787	220.455	210.58	189.584	122.225	144.751	164.806
Car12	0.620343	1.53724	1.13501e-06	0.000136125	171.104	202.085	216.252	131.077	125.626	139.791
Casc4	-0.509657	-1.42371	3.54345e-05	0.001787	75.704	75.5005	65.1665	111.713	113.707	93.4637
Casp14	1.08689	2.12416	0.00114218	0.0250402	3.63115	6.36085	6.85185	1.95764	2.49258	3.74365
Casq1	-1.84215	-3.58543	1.64618e-09	6.52619e-07	6.60209	5.13609	9.90807	14.9802	34.4882	30.5023
Casq2	-1.54595	-2.91997	4.59063e-07	6.55175e-05	3.35606	3.83231	5.22515	7.23475	13.9131	16.2934
Cav3	-0.921633	-1.89426	0.00299045	0.0490009	3.4661	1.97542	2.76046	3.87272	6.43539	5.65802
Cblc	0.599665	1.51536	5.55629e-05	0.00247039	36.7516	38.0071	37.1676	21.2787	25.243	29.8216
Ccdc136	-0.581729	-1.49664	0.00182716	0.0354317	15.6249	17.1071	11.1897	21.7468	24.246	22.1216
Ccdc88a	-0.5041	-1.41824	5.42648e-05	0.00242021	38.1821	34.0957	34.8015	54.1329	55.0634	47.8592
Ccl2	-1.26716	-2.40687	2.19491e-05	0.00124445	20.5765	13.0378	17.5486	70.5601	31.5425	25.61
Ccl20	-2.85419	-7.23096	1.27574e-05	0.000850809	0.165052	0.23705	0	1.53206	1.26895	0.425415
Ccnjl	-0.778413	-1.71524	0.00162784	0.0328144	4.40139	3.83231	4.14069	7.95822	8.20285	5.78565
Cd109	0.770444	1.70579	2.22596e-05	0.00124584	27.7838	38.3626	36.5268	17.0655	19.85	25.3122
Cd24	0.590468	1.50574	8.44974e-05	0.00340219	820.695	810.633	760.753	454.683	526.795	660.457
Cd83	-0.64936	-1.56847	5.55253e-06	0.0004452	27.1236	36.1897	28.9848	53.0264	46.8152	50.199
Cd93	-0.541323	-1.45531	0.000308341	0.00932339	108.329	80.0835	85.7221	139.503	158.03	115.202
Cdc42bpg	0.548436	1.4625	4.63313e-05	0.00213303	120.873	144.285	141.079	85.2424	90.7299	111.161
Cdh1	0.517381	1.43135	5.97956e-05	0.00260184	415.987	399.588	440.638	280.027	286.284	340.97
Cdh15	-1.71462	-3.2821	0.000383369	0.0108776	0.440139	0.434592	0.147882	0.80859	1.45023	1.27625
Cdh2	-0.669606	-1.59064	2.54043e-05	0.00135287	91.9341	106.436	71.9691	146.567	172.94	125.71
Cdkn2b	0.860494	1.81566	2.91456e-07	4.62184e-05	50.6711	66.8482	58.1175	27.9176	30.0469	42.031
Cebpa	0.525714	1.43965	0.000766835	0.0185182	44.5641	52.3486	60.385	36.727	31.5878	44.626
Cebpd	-1.30958	-2.47869	1.15624e-05	0.000793357	15.9551	15.6453	12.915	58.8142	37.434	18.2929
Celsr1	0.545356	1.45938	1.88099e-05	0.00112796	88.8531	107.621	117.467	68.9855	75.3212	78.1062
Cers3	0.635502	1.55348	4.95888e-05	0.00224677	53.8621	63.5295	61.3216	37.4505	32.2223	49.2631
Ces2g	0.593871	1.50929	1.73572e-05	0.00108176	129.346	164.157	151.48	89.413	98.9781	116.394
Ces2h	0.678642	1.60063	0.00267956	0.0459647	8.08756	8.29676	7.54197	4.63875	5.03048	5.78565
Ch25h	-1.07225	-2.10271	0.000455535	0.0125027	2.58582	2.60755	2.16893	7.06452	5.34772	3.65857
Chrna1	-2.81806	-7.05213	8.21599e-10	3.66433e-07	0.440139	0.434592	0.0985878	1.78741	2.49258	2.97791
Chrnd	-2.38558	-5.22554	2.47519e-06	0.000247034	0.22007	0.197542	0.345057	1.02138	1.08767	2.04199
Chst1	-0.529648	-1.44358	0.00275222	0.0466401	12.3239	16.9096	15.2318	22.981	23.9741	19.6116
Chst2	-0.579532	-1.49436	0.000129002	0.00469672	21.3468	21.8086	18.0416	34.8545	30.5454	29.3111
Cited1	-1.93978	-3.83647	2.51965e-05	0.00135189	14.9647	10.9438	12.2249	77.199	64.2632	10.3801
Ckm	-2.07974	-4.22732	2.79634e-12	3.06995e-09	11.5537	9.95611	22.7738	40.0465	83.5241	69.3852
Ckmt2	-2.52786	-5.76715	1.7932e-06	0.000191959	0.440139	0.355575	0.690115	1.06393	4.44132	3.36078
Clca2	0.756133	1.68896	5.42521e-08	1.19121e-05	153.994	172.533	166.761	80.9866	111.441	109.417
Cldn2	-0.548699	-1.46277	5.01727e-05	0.0022567	26.3533	28.8016	24.4005	42.2169	40.1532	38.1597
Clec3a	-1.42537	-2.68584	0.00295595	0.0487151	0.330105	0.908693	0.88729	1.02138	2.9911	1.99945
Clec4d	-0.827732	-1.77489	0.00142693	0.0297301	13.3692	6.79544	8.42926	22.1724	15.9978	14.2514
Clec5a	-0.922217	-1.89503	0.00184831	0.0357441	4.23634	2.80509	3.10552	7.40498	7.93094	4.5094
Clic3	0.880385	1.84087	0.000340511	0.00991433	15.1848	17.6602	15.9712	6.93685	7.47774	12.9752
Clstn2	-0.901869	-1.86848	0.000493347	0.013285	9.90314	7.78315	7.44338	16.9804	21.3909	10.21
Cmas	0.51005	1.4241	4.99164e-05	0.00225445	259.187	252.3	234.393	161.675	185.312	194.585
Cmya5	-1.80778	-3.50103	3.27799e-10	1.82661e-07	7.48237	5.13609	9.11937	15.6611	34.7148	28.0349
Cnfn	0.883412	1.84473	9.47083e-06	0.000675839	36.1464	24.4557	31.9424	13.7886	16.587	21.3984
Cngb3	-0.995955	-1.9944	0.00152709	0.0313591	4.01627	3.51625	1.67599	7.23475	5.84623	5.95581
Cnksr1	0.727862	1.65618	0.000365006	0.0104606	11.2786	11.2204	12.7178	7.06452	6.39007	8.5083
Col17a1	0.825218	1.7718	4.78013e-10	2.35248e-07	729.311	793.447	817.244	456.002	401.033	508.711
Col4a1	-0.719736	-1.64688	0.000546996	0.0144302	604.201	436.686	441.328	900.003	1071.99	555.805
Col4a2	-0.570251	-1.48478	0.00241659	0.0424771	265.019	211.765	201.07	367.695	432.44	241.934
Col8a1	-0.512231	-1.42625	0.00252662	0.0438685	156.745	151.199	151.875	225.341	288.822	164.423
Col9a1	-0.929828	-1.90505	1.93262e-07	3.32318e-05	69.8721	84.7455	46.3856	145.333	129.659	121.796
Col9a2	-0.65357	-1.57306	4.09989e-05	0.00199026	28.6641	35.1625	24.2033	54.6862	45.365	43.52
Col9a3	-0.928533	-1.90334	4.07312e-06	0.000358837	15.6249	17.3837	10.4503	32.3861	28.7326	24.6741
Coq8a	-0.982825	-1.97633	2.30915e-06	0.000236636	10.2883	11.734	10.6475	16.6825	27.4184	22.7172
Coro2a	0.562931	1.47727	1.79988e-05	0.00111203	41.4831	38.9948	40.6675	26.1302	28.7326	29.9067
Cox6a2	-2.30234	-4.93257	1.60742e-09	6.52619e-07	0.770244	0.869184	1.42952	3.1918	6.75263	5.7431
Crb3	0.519901	1.43386	0.00128949	0.0275916	23.6025	23.2309	21.8865	15.3632	15.6806	18.5056
Crhbp	-1.60701	-3.0462	0.000134524	0.00484829	1.32042	0.750659	0.345057	3.02157	2.03938	2.50995
Crnn	0.83437	1.78308	0.000220517	0.00705654	18.3208	18.8455	21.3936	7.95822	11.0127	14.9321
Cryaa	-3.81061	-14.0316	4.04225e-05	0.00198251	10.1782	0.869184	7.14762	8.25612	22.2519	232.107
Cryab	-0.63421	-1.55209	0.00229432	0.0408802	63.4351	64.7937	65.8567	71.1984	89.0078	150.81
Cryba1	-5.0055	-32.1223	1.48276e-05	0.000948966	1.48547	0.0790167	1.33094	1.44695	4.35068	89.8051
Cryba2	-4.43399	-21.6154	4.81266e-05	0.00220306	0.660209	0.0395084	0.24647	0.383016	1.49555	19.1011
Cryba4	-3.6442	-12.503	9.13767e-05	0.00359264	1.21038	0.158033	0.492939	0.766032	2.22066	20.8879
Crybb1	-3.20327	-9.21045	0.00014006	0.00498486	0.550174	0.632134	0.690115	0.893704	1.04235	15.9531
Crybb2	-4.39508	-21.0403	2.53657e-05	0.00135287	2.47578	0.197542	0.985878	1.74485	5.34772	72.0653
Crybb3	-3.64363	-12.498	0.00100718	0.0227445	0.770244	0.0395084	0.443645	0.212787	0.906393	14.9746
Crygs	-4.3936	-21.0187	1.36214e-05	0.000895876	0.440139	0.118525	0.295763	0.851147	0.589155	17.1017
Csf2rb	-1.02321	-2.03244	1.71805e-05	0.00107544	18.1558	13.1958	11.239	33.7905	36.0291	19.7818
Csf3r	-0.718988	-1.64603	0.00098169	0.0223515	7.53739	5.25461	6.01386	10.7245	11.1939	9.99726
Csrp3	-2.32801	-5.02114	1.85696e-11	1.74562e-08	1.43045	1.10623	0.837996	4.04295	7.34178	6.12598
Cst6	0.641701	1.56017	9.27206e-06	0.000664979	35.5413	38.0071	38.7943	22.7256	22.5692	29.1409
Csta	0.989231	1.98513	0.00203425	0.0381343	5.17164	5.80773	5.6688	1.61718	3.12705	3.91382
Cwh43	0.713898	1.64023	4.81612e-05	0.00220306	57.9334	49.7015	47.7165	26.0025	29.639	42.2012
Cxcl1	-1.65628	-3.15202	0.000250676	0.00781147	5.88686	2.44952	4.48575	26.4281	9.51712	5.95581
Cxcl14	-0.743887	-1.67468	0.000981952	0.0223515	13.5893	12.8007	10.6968	21.2787	28.0982	14.9321
Cxcl6	-0.759911	-1.69339	0.00114195	0.0250402	51.6614	31.1326	31.1045	88.2214	67.7528	43.9028
Cyp4f39	0.598814	1.51447	0.000273696	0.0084004	24.8129	27.4583	31.5481	17.1506	18.3998	21.6536
Cyr61	-0.886452	-1.84862	8.85073e-07	0.000109841	54.4122	42.0764	39.0408	111.968	82.2098	65.3863
Cysrt1	0.811588	1.75514	0.000245529	0.00770151	10.0132	10.8648	12.7671	7.02196	5.21176	7.57239
Dapk2	0.67687	1.59867	0.000985633	0.022364	25.7482	27.4188	21.4921	12.0863	15.6353	20.5476
Daw1	-1.66129	-3.163	0.000907677	0.0212019	0.330105	0.23705	0.394351	1.10649	1.45023	0.595581
Dclk1	-0.507223	-1.42131	4.39512e-05	0.0020702	119.058	105.29	98.9822	157.888	173.438	144.131
Defb1	0.698117	1.62239	6.13304e-05	0.00266051	36.1464	39.5479	32.3368	19.4487	20.1219	29.2686
Defb4	1.11355	2.16378	0.00207478	0.038239	4.23634	4.54346	5.02798	1.27672	1.72215	3.57349
Dennd2c	0.559698	1.47396	1.97041e-05	0.00116205	72.0178	82.0984	85.6235	53.0264	49.4437	65.6841
Des	-0.963387	-1.94988	5.18261e-11	3.89296e-08	50.3409	44.4864	48.6038	79.8801	118.873	90.2731
Dhcr7	0.530441	1.44437	0.00121898	0.0264799	34.716	49.9781	54.3219	33.7054	30.5454	35.3095
Dio3	-1.03176	-2.04452	2.11071e-05	0.001224	9.90314	7.15102	6.01386	20.1296	16.4057	12.252
Dkk3	-0.623194	-1.54028	0.00160646	0.0325212	348.425	411.401	205.802	537.244	496.884	506.201
Dlc1	-0.540355	-1.45433	0.000471122	0.0128318	63.5451	61.238	40.8646	87.5405	86.5605	75.3836
Dlg4	-0.832447	-1.7807	0.00128437	0.0275559	48.6354	57.0896	20.3091	80.6036	77.8138	74.1924
Dmbt1	-0.896235	-1.8612	0.000386221	0.0109368	10.7284	6.5979	7.88702	15.3206	21.2549	11.8691
Dmkn	0.619589	1.53644	0.00178666	0.0348827	33.4506	24.6137	36.5761	18.2997	18.1279	27.1415
Dnajc27	-0.534934	-1.44888	0.000708204	0.0173967	27.7838	30.54	21.1964	43.8341	37.4793	38.0747
Dsc2	0.607269	1.52337	3.40168e-05	0.00173388	635.011	603.135	616.519	359.567	391.834	506.925
Dsc3	0.683474	1.606	1.45365e-05	0.000938753	981.566	1073.52	1156.24	643.424	572.614	850.703
Dsg1	0.890793	1.85419	3.72471e-05	0.00186523	509.957	603.885	659.158	275.857	235.617	476.082
Dsg3	0.756314	1.68917	2.95762e-06	0.000283296	826.032	995.65	956.154	495.921	492.081	711.379
Dsp	0.736644	1.66629	3.316e-06	0.000307312	2878.68	3069.68	3162.01	1603.94	1692.55	2353.06
Dusp22	0.519942	1.4339	0.000232503	0.00734132	45.4994	55.5093	52.4487	35.5779	32.4942	42.6266
Dusp27	-2.08949	-4.25598	1.85666e-07	3.27138e-05	0.495157	0.592626	0.443645	1.65974	2.7645	2.42487
Dysf	-0.709027	-1.6347	4.59405e-05	0.00213303	24.4277	20.0307	22.2808	32.9394	47.8575	31.9487
Ecscr	-0.771902	-1.70752	0.00209417	0.0382688	8.03254	4.89904	6.16174	12.9374	12.2363	8.46576
Edaradd	0.661204	1.5814	0.000699202	0.0172946	14.7447	18.1343	20.0626	11.533	10.2422	12.8475
Eef1a2	-1.30326	-2.46786	0.000152999	0.00533281	16.1751	19.5962	4.8801	29.7476	39.7453	34.5012
Egln3	0.574008	1.48865	5.69242e-07	7.66435e-05	148.547	157.164	163.606	111.032	99.7938	115.245
Ehf	0.648861	1.56793	1.95263e-05	0.0011603	205.435	223.42	206.049	112.053	135.188	171.187
Elf3	0.567589	1.48204	6.22941e-05	0.00268599	567.725	481.884	458.483	301.732	377.059	373.387
Elmo3	0.554323	1.46848	9.00935e-05	0.00357171	33.9458	42.9456	41.8012	27.4069	27.0558	29.1835
Emp1	0.537532	1.45149	0.000612703	0.015633	2737.5	2949.46	2669.81	1732.76	1749.02	2469.32
Emp2	0.516798	1.43078	0.000140426	0.00498547	232.339	280.667	263.476	170.783	176.021	214.239
Eng	-0.704889	-1.63002	0.000326022	0.00963352	124.504	95.4917	104.996	198.7	230.768	118.946
Eno3	-1.72178	-3.29844	1.28405e-10	8.33e-08	8.14258	9.12643	13.8516	21.534	43.7334	40.6697
Enpep	-0.810867	-1.75427	0.00112059	0.0247187	29.2143	18.885	17.3022	47.2812	47.5856	23.9509
Enpp6	-0.871035	-1.82897	0.000588937	0.0151995	9.07788	9.60053	4.63363	15.1079	15.59	13.5282
Epcam	0.513507	1.42752	2.3053e-05	0.00127524	186.674	181.976	178	119.373	134.69	141.876
Epha1	0.638132	1.55631	9.76042e-06	0.000689608	128.631	173.205	160.747	88.2639	103.465	115.5
Epha3	-0.758938	-1.69224	6.84623e-05	0.00289939	22.4471	22.2827	28.9848	43.8341	53.8397	31.3531
Epn3	0.578596	1.4934	0.000128989	0.00469672	40.4378	40.9307	36.3296	24.3002	25.1071	32.0763
Eps8l1	0.728922	1.6574	5.9595e-06	0.000467353	75.814	70.2459	64.3285	35.3652	40.2438	55.5592
Eps8l2	0.616811	1.53348	1.24112e-05	0.000835529	297.424	305.202	286.94	167.208	199.361	233
Erbb2	0.532639	1.44657	1.1112e-05	0.000766136	49.0205	56.7735	52.7938	37.1951	37.9325	38.3299
Erbb4	-1.48037	-2.7902	0.000685457	0.0170852	0.605192	0.869184	0.197176	1.65974	1.58619	1.70166
Erg	-0.506167	-1.42027	0.00167873	0.0336028	17.2205	15.6058	16.5628	26.2153	25.0618	21.2708
Errfi1	-0.657484	-1.57733	0.000225108	0.00715533	69.9271	57.4057	53.9275	127.842	97.6638	70.7465
Esrp1	0.597966	1.51358	5.43587e-06	0.000443262	185.629	192.919	208.119	122.012	124.584	154.043
Esrp2	0.650623	1.56985	4.70804e-06	0.000403837	136.993	165.975	170.212	94.988	92.6333	123.923
Evpl	0.787985	1.72666	2.41887e-07	4.06142e-05	785.374	826.278	749.908	382.633	464.481	566.313
Exph5	0.560304	1.47458	5.69403e-05	0.0025126	96.0604	98.8895	83.6518	54.3457	64.5352	76.4471
F5	-0.816944	-1.76167	4.73792e-08	1.10908e-05	86.7075	81.9799	58.9062	133.928	151.866	129.199
Fabp4	-1.22656	-2.34009	8.35821e-05	0.00339342	2.03564	1.14574	2.21823	4.34085	4.48664	4.12653
Fads2l1	0.752316	1.6845	0.000182128	0.00608744	74.6036	63.885	45.2518	32.0031	31.7691	49.0078
Fam135b	-1.32874	-2.51183	0.00129806	0.0277334	1.37544	1.30378	0.345057	2.72367	2.80982	2.38232
Fam171b	-0.500261	-1.41447	0.00151175	0.0310889	66.7361	78.7797	47.3221	91.4557	93.1318	97.8455
Fam20c	-0.578577	-1.49338	0.00074203	0.0180413	24.4828	20.8209	27.6046	41.536	42.5551	28.5028
Fam46b	0.608624	1.5248	7.27381e-05	0.00305329	78.1247	85.5356	87.2009	47.2386	50.2142	72.5333
Fam83a	0.582838	1.49779	0.000675915	0.016924	39.8326	48.2792	47.5686	30.8966	23.9288	38.8404
Fam83b	0.609424	1.52565	9.46252e-05	0.00369998	95.3452	115.443	114.559	62.3039	65.4415	92.6129
Fam83c	0.692228	1.61578	4.33002e-05	0.00205637	24.7028	29.7893	32.1396	18.172	15.9978	21.2708
Fam83d	0.604753	1.52072	2.19732e-05	0.00124445	29.6544	29.5523	31.7453	21.2361	19.0342	21.5685
Fam83f	0.794908	1.73497	2.25337e-05	0.00125136	19.3111	24.0606	22.7738	12.6395	10.922	15.868
Fam83g	0.771267	1.70677	1.82921e-06	0.000191959	31.2499	32.7524	34.9494	18.2571	17.4481	24.2061
Fam83h	0.664766	1.58531	1.19533e-06	0.000139834	213.248	260.795	253.568	148.568	144.66	181.269
Fat4	-0.561424	-1.47573	9.61908e-05	0.00374012	23.0523	28.9596	24.0061	35.7482	42.8271	37.6492
Fbln1	-0.52012	-1.43407	0.000334976	0.00979667	296.049	278.613	237.843	410.253	458.635	337.142
Fermt1	0.731515	1.66038	3.24873e-06	0.000303045	48.9655	65.0308	60.5329	32.4713	32.2223	43.9879
Fgb	-0.873567	-1.83219	0.0027159	0.0462546	2.14568	1.69886	2.4647	4.34085	4.26005	3.31824
Fgfr3	0.527167	1.4411	0.000171177	0.00580293	47.8101	45.3556	43.6251	30.8115	29.3218	37.9896
Fgg	-2.42816	-5.38206	1.9319e-05	0.00115364	0.110035	0.158033	0.197176	1.27672	0.861073	0.55304
Fhl1	-0.659429	-1.57946	1.52896e-06	0.000166575	88.1929	83.7182	89.1727	115.969	160.477	149.704
Fibin	-0.682937	-1.60541	0.00303382	0.0493151	5.83185	8.17823	9.56302	11.0224	15.454	12.7199
Fitm1	-2.50004	-5.65702	1.2132e-06	0.00014077	0.22007	0.118525	0.295763	0.851147	1.26895	1.57404
Fos	-0.841765	-1.79224	0.000570147	0.0148217	15.9551	14.223	8.57714	29.8327	24.6086	17.5696
Foxq1	0.722154	1.64964	0.000495949	0.0133185	14.0845	19.3986	17.0557	8.80937	10.4688	12.4221
Frem1	-0.823688	-1.76993	0.000142229	0.0050121	5.66679	7.19052	5.42233	10.001	12.1003	11.4862
Frem2	-1.14843	-2.21672	0.000341778	0.00991433	1.65052	1.58033	1.33094	2.76623	4.48664	3.23316
Fsd2	-1.72701	-3.3104	7.80966e-05	0.00322137	0.330105	0.395084	0.640821	1.10649	1.99406	1.61658
Fut7	-1.07747	-2.11033	0.00166826	0.0334403	1.21038	0.987709	0.788702	2.38321	2.22066	1.91437
Fxyd3	0.736735	1.6664	3.30005e-08	8.56332e-06	63.3801	75.7771	77.2435	40.0465	43.4615	50.752
Fyb	-0.540341	-1.45432	0.0026526	0.0456669	19.9713	14.4996	15.4783	25.8749	27.8263	21.3558
Fzd1	-0.552175	-1.4663	0.0030234	0.049258	162.742	150.724	158.283	290.113	271.374	154.979
Gabbr1	-0.516182	-1.43017	0.00275488	0.0466401	48.0852	50.5707	29.527	64.8999	62.3598	62.6211
Gadd45g	-0.903683	-1.87084	0.00206139	0.038163	8.91282	6.75593	6.26033	20.4275	13.9584	8.12543
Gata3	0.628376	1.54582	0.00176373	0.0345294	10.0682	9.95611	10.9925	6.76662	6.43539	7.52985
Gatm	-0.528579	-1.44251	0.00175744	0.0344758	21.5118	16.4355	15.7248	27.7474	26.6933	25.5675
Gchfr	0.583583	1.49857	0.00235891	0.041978	28.554	25.4039	21.5414	13.6183	17.8106	20.6326
Gcnt3	0.682088	1.60446	0.000164846	0.00569656	46.7648	37.1379	29.2313	21.8319	22.3879	28.673
Gem	-0.87331	-1.83186	0.000223117	0.00712378	17.3855	13.7489	12.6192	37.4505	27.5543	18.0376
Gfap	-1.16037	-2.23515	0.00223481	0.0401794	6.71213	5.88675	3.79563	17.789	15.318	4.93482
Gja5	-1.01504	-2.02095	0.000778646	0.0186457	11.9388	7.23003	10.3517	24.4279	26.6026	10.6779
Gja8	-3.10585	-8.60904	0.000649375	0.0164033	0	0.158033	0	0.255344	0.181279	1.27625
Gjb2	0.659092	1.57909	2.74704e-06	0.000266706	342.483	358.736	418.9	209.212	252.521	271.202
Gjb3	0.500177	1.41439	0.0013655	0.0287865	24.2077	27.6559	26.1751	17.6187	18.4451	21.0155
Gjb4	0.632224	1.54995	0.00178557	0.0348827	14.9097	11.655	13.4572	7.78799	10.1969	8.67847
Gldc	-0.674252	-1.59577	0.00165683	0.0332578	12.1038	10.7068	7.59126	18.7252	17.1308	14.379
Glipr2	-0.614787	-1.53133	0.00139315	0.0291564	10.7834	9.64004	10.5489	18.2571	17.3121	13.4857
Glra2	-1.4377	-2.70889	0.00134542	0.0284552	0.990314	1.10623	0.197176	2.08531	2.13002	2.29724
Glrx	0.68704	1.60998	8.93899e-05	0.00355368	489.105	488.007	450.251	256.919	251.66	407.675
Gltp	0.592507	1.50786	1.76055e-05	0.00109246	444.266	504.64	500.432	291.518	318.053	383.852
Got1	-0.620468	-1.53737	4.61498e-05	0.00213303	47.7551	49.662	32.9776	71.3687	71.3331	64.9184
Gpr160	0.509132	1.42319	0.00204985	0.0381343	20.6866	24.3767	23.0203	15.4483	15.454	18.5906
Gpr183	-0.601844	-1.51766	0.00307365	0.0496858	7.5924	7.46708	6.80256	12.4267	12.1457	9.78455
Gpr50	-1.76085	-3.38899	1.14507e-06	0.000136187	1.21038	0.790167	0.640821	3.87272	2.49258	2.85028
Gpr83	-2.84473	-7.18369	4.06223e-05	0.00198549	1.32042	0.513609	0.88729	9.95842	9.65308	0.638123
Gpr87	0.631146	1.5488	7.03338e-06	0.000531113	47.315	52.072	54.8148	30.3434	32.4942	40.0741
Gpx2	0.599887	1.5156	7.60619e-05	0.00315569	53.8621	65.1098	80.4477	47.0684	39.836	49.1355
Grb7	0.784426	1.72241	3.24577e-07	4.98104e-05	30.4797	31.0141	31.8439	16.342	18.3545	21.3133
Grhl1	0.743509	1.67424	4.35011e-05	0.00205637	33.1755	38.9948	34.6536	17.3634	20.0313	28.5454
Grhl2	0.543699	1.4577	1.00569e-05	0.000700156	66.4611	60.2503	73.3	44.9831	46.2713	50.5393
Grhl3	0.710458	1.63632	4.51671e-08	1.09258e-05	61.8396	64.5567	66.7439	35.4503	40.697	45.8598
Gria3	-0.630727	-1.54835	0.00106911	0.0238411	9.02286	11.1019	8.0842	14.6823	15.2274	15.4
Grifin	-4.22656	-18.7206	3.81773e-05	0.00190513	0.22007	0.158033	0	0.297901	0.589155	6.67902
Gsdmc	1.0967	2.13866	1.417e-05	0.00092768	11.2236	14.4996	19.1753	6.3836	5.84623	9.44422
Gsta4	0.517252	1.43123	3.54266e-05	0.001787	58.0434	57.9588	50.0826	38.2591	39.1108	42.6691
Gstt3	0.529434	1.44336	9.82451e-06	0.000690716	139.249	162.458	166.219	105.883	109.538	119.797
Has1	-1.57954	-2.98875	8.03131e-05	0.00328432	0.825261	1.06673	0.985878	4.68131	2.26598	2.04199
Hebp2	0.511304	1.42534	0.000527145	0.0139671	40.6029	44.2099	38.2521	25.4493	29.5937	34.2459
Hfe2	-2.39047	-5.24328	3.24666e-09	1.13015e-06	2.31073	1.02722	3.15481	6.3836	16.1338	12.4221
Hhatl	-1.45842	-2.74808	5.9397e-06	0.000467353	1.15537	1.30378	1.08447	2.63856	3.62557	3.87128
Homer2	0.562497	1.47682	8.46257e-05	0.00340219	51.2212	60.0132	60.878	37.2802	35.3493	47.8592
Hopx	0.583145	1.49811	0.00193856	0.0369388	291.922	282.801	217.386	142.056	162.154	242.274
Hr	0.622843	1.53991	0.000137905	0.00492045	88.6331	122.16	124.369	70.475	62.8583	91.6344
Hrc	-1.8674	-3.64875	1.1659e-07	2.21863e-05	2.91592	4.14838	5.96456	8.00078	21.8441	19.2713
Hspa12a	-0.609051	-1.52526	0.00208917	0.0382688	34.4409	36.8218	19.5204	50.2177	49.5797	43.6901
Hspb6	-0.969338	-1.95794	4.75786e-06	0.000404191	21.6218	25.5224	31.203	35.6631	68.6139	54.1553
Ikzf2	0.538903	1.45287	3.86563e-05	0.00190977	47.5901	53.8104	50.1812	32.1308	36.3463	39.436
Il11	-3.88916	-14.8168	8.56584e-06	0.000623733	2.31073	0.553117	1.08447	42.5999	17.4934	0.765747
Il18rap	-0.979558	-1.97186	0.000582754	0.0150674	3.41108	2.60755	2.21823	6.46872	5.84623	4.46686
Il1b	-0.939839	-1.91831	0.00248056	0.0432266	6.87718	3.16067	3.79563	10.384	10.3329	6.63648
Il1r1	-0.600492	-1.51623	0.000136926	0.00491007	69.1019	58.1958	66.6454	115.075	115.429	73.8521
Il1rl1	-1.01642	-2.0229	7.80011e-05	0.00322137	75.5389	45.3951	78.5252	206.999	87.6482	123.455
Il1rn	0.568558	1.48304	0.000137721	0.00492045	65.6358	67.0457	64.7229	40.9827	39.2921	57.3034
Il20ra	0.735579	1.66507	2.48753e-05	0.00133989	28.279	34.6488	28.7876	15.0653	21.0283	20.8879
Il21r	-0.838988	-1.7888	0.00229436	0.0408802	3.13599	2.72608	2.61258	5.70268	5.98219	3.9989
Il6	-3.31956	-9.98362	1.49208e-06	0.000163807	0.715227	0.276559	0.197176	8.46891	2.90046	0.935913
Ildr1	0.525226	1.43916	0.00123419	0.0267289	25.6381	25.2063	22.2316	15.7037	17.4027	19.3989
Irf6	0.587057	1.50218	1.19179e-05	0.000806992	359.319	392.081	390.112	247.897	234.484	303.278
Itga1	-0.721925	-1.64938	0.000979199	0.0223515	22.3371	17.2652	17.4007	35.3652	40.833	21.1006
Itgb1bp2	-2.28052	-4.85852	2.13449e-07	3.62659e-05	0.935296	0.869184	0.640821	1.82997	5.48368	5.0199
Itgb4	0.512686	1.4267	3.90551e-05	0.00192205	378.905	367.27	436.448	287.517	270.014	299.62
Jsrp1	-1.57699	-2.98347	0.00240054	0.0423977	0.605192	0.197542	0.837996	0.851147	2.3113	1.82929
Jup	0.770812	1.70623	1.3396e-06	0.000150541	728.706	949.426	995.096	490.899	484.693	643.355
Kcnc4	-1.28649	-2.43934	0.000106734	0.00400871	2.75087	2.29149	1.13376	4.46852	6.02751	5.10498
Kcng4	-0.705905	-1.63117	0.00153783	0.0314891	5.55676	5.92626	4.73221	9.14983	10.1063	8.16797
Kcnj11	-0.902352	-1.86911	0.00150897	0.0310889	1.70554	1.81739	2.11964	3.4897	4.12409	3.31824
Kdr	-0.701391	-1.62607	0.00222262	0.0401028	109.65	121.646	53.8289	165.293	179.692	135.367
Kif21a	0.517237	1.43121	0.000291173	0.00889855	103.048	126.032	108.2	70.6452	76.0463	96.9521
Kif26b	-0.823419	-1.76959	0.00266585	0.0458397	6.60209	5.13609	4.43645	10.5542	12.4629	6.59393
Klhl31	-1.91366	-3.76765	1.01168e-10	6.87554e-08	2.2007	2.56804	3.49987	7.27731	13.0067	11.9542
Klhl40	-1.80749	-3.50033	5.02824e-05	0.0022567	0.935296	0.316067	0.542233	1.40439	2.58322	2.38232
Klhl41	-1.98462	-3.95759	1.95698e-11	1.74562e-08	4.95157	4.2274	7.14762	12.98	27.4637	26.163
Klk1	-3.45587	-10.9729	2.88548e-07	4.62184e-05	0.110035	0.158033	0	0.680917	0.770434	1.87183
Klk11	1.11738	2.16952	0.000328144	0.00965622	2.64084	3.20018	3.35199	1.27672	1.26895	1.82929
Klk13	0.770727	1.70613	6.51997e-05	0.00278602	43.5738	69.6533	62.8497	26.7686	37.1168	42.7542
Krt1	1.09413	2.13485	0.000326703	0.00963369	4.54994	7.34856	6.51665	2.36193	2.52204	4.03719
Krt13	0.824329	1.77071	2.43107e-05	0.00132936	5917.89	8287.43	7143.77	3386.29	3494.32	5573.7
Krt14	0.785623	1.72384	6.79551e-06	0.000518639	3964.62	4302.52	5462.01	2769.15	2142.1	3321.14
Krt15	0.579783	1.49462	0.000170398	0.00579984	2674.23	2799.72	2305.97	1463.8	1858.56	2058.2
Krt16	0.875787	1.83501	4.35134e-05	0.00205637	476.341	462.525	622.336	249.046	212.594	416.992
Krt17	0.690345	1.61367	2.57104e-06	0.000254583	1249.86	1084.72	1338.12	829.287	653.802	871.157
Krt31	1.08812	2.12597	0.000927922	0.0216394	4.45641	3.47674	2.61258	1.53206	1.40491	2.16962
Krt4	0.839674	1.78965	1.06281e-06	0.000128546	3819.64	4982.64	4253.08	2074.07	2301.29	3161.9
Krt42	0.85981	1.8148	0.00016989	0.00579984	37.962	42.8666	64.7722	23.8321	21.0736	37.9045
Krt5	0.878029	1.83786	4.02167e-07	5.91725e-05	5401.3	7045.8	6849.18	3453.29	2897.07	4501.83
Krt7	0.636966	1.55506	4.65592e-07	6.57914e-05	272.116	238.67	230.745	153.717	175.704	163.785
Krt71	1.10093	2.14493	8.98928e-07	0.000110599	10.6184	13.9069	12.4714	5.53245	5.0758	7.23206
Krt78	1.05817	2.0823	9.73191e-05	0.00376406	26.5734	27.1027	21.7879	7.31986	11.2846	18.8033
Krt80	0.665276	1.58587	0.00198923	0.037606	206.37	171.585	125.995	77.3267	104.099	146.981
Krtcap3	0.606639	1.52271	0.000196706	0.00651367	18.4859	21.374	20.0133	13.363	13.6412	13.6984
Ky	-2.02903	-4.08131	2.53371e-08	7.23221e-06	1.2654	2.60755	2.76046	5.36223	12.4629	10.3376
Lad1	0.593242	1.50863	4.51615e-05	0.00212021	335.276	386.787	406.625	244.066	223.199	306.086
Lama3	0.574253	1.48891	0.000217995	0.00699152	165.107	119.434	109.728	85.0721	101.833	87.0399
Lamb3	0.678861	1.60088	5.02091e-08	1.15578e-05	127.861	112.678	100.264	71.3261	73.4178	75.4686
Lamc2	0.712558	1.63871	0.000104097	0.0039618	230.743	157.559	132.798	97.0733	128.617	103.333
Lctl	-1.14208	-2.20699	0.00243731	0.0427864	0.770244	0.948201	0.640821	2.2981	1.40491	1.7442
Ldb3	-1.16693	-2.24534	2.39052e-05	0.00131728	7.86749	6.67691	11.7812	12.9374	24.6539	23.3553
Lepr	-0.743689	-1.67445	0.000315564	0.00946162	9.51801	11.655	7.54197	17.2783	15.6353	16.9741
Lgals7	0.805828	1.74815	4.56454e-07	6.55175e-05	421.874	529.373	443.497	242.322	241.69	340.672
Lim2	-6.72658	-105.902	8.39319e-05	0.00339342	0	0	0	0	0.0906393	1.70166
Limch1	-0.580853	-1.49573	0.00209	0.0382688	14.0845	16.7911	11.5841	20.4701	25.243	20.1221
Lipm	0.657519	1.57737	3.35285e-05	0.00171512	56.2278	65.5444	50.5755	31.8329	35.168	45.9874
Lmod3	-2.03838	-4.10784	6.17229e-07	8.08174e-05	0.935296	0.4741	0.739409	1.87252	3.58025	3.57349
Lmx1a	-0.926402	-1.90053	0.00216952	0.0394512	1.98063	2.33099	1.5774	3.36203	4.75856	3.53095
LOC290595	0.628543	1.546	1.4639e-05	0.000941118	55.3475	63.8455	66.7439	36.9823	37.2981	50.0288
LOC298139	-2.58294	-5.99158	1.00831e-07	1.94468e-05	0.275087	0.276559	0.394351	1.10649	2.22066	2.59503
LOC498222	0.731001	1.65979	0.000155638	0.00540454	60.6292	61.9096	52.3501	25.3642	34.8961	48.5824
LOC688553	0.783583	1.7214	0.000693358	0.0171799	12.1589	14.223	10.3517	5.95803	6.79794	9.31659
LOC688778	0.813359	1.7573	0.000351089	0.010121	18.816	29.9869	29.9707	14.3418	11.8737	20.1221
LOC689230	1.04083	2.05741	0.000753694	0.0182317	67.2863	97.2301	91.1937	29.5774	24.4273	74.2349
LOC691418	0.894132	1.85849	0.00189811	0.0363621	3.85122	4.54346	3.49987	2.17042	1.81279	2.63757
Lpar5	0.612848	1.52927	0.00263513	0.0454209	11.0585	13.4724	14.7389	8.00078	8.42945	10.1249
Lrat	-0.831353	-1.77935	2.5865e-06	0.000254583	40.7129	41.8394	39.2872	84.3487	89.5063	50.6669
Lrp2	-0.517972	-1.43194	0.00103147	0.0230739	24.5378	24.4557	17.8444	33.9182	33.5365	31.6509
Lrrc26	0.663957	1.58442	0.00175857	0.0344758	19.8063	14.3415	13.0629	9.36262	10.6954	10.7205
Lrrc46	-1.1084	-2.15606	0.000613401	0.015633	1.21038	1.34328	0.88729	2.596	2.62854	2.50995
Lrrn2	-0.829155	-1.77665	5.18641e-05	0.00232039	12.0488	16.5935	9.90807	26.8537	23.3396	20.9304
Lsmem1	-1.17178	-2.2529	0.000269388	0.0083039	1.32042	1.38279	0.985878	2.51088	2.80982	3.31824
Ltbp2	-0.789316	-1.72826	1.354e-09	5.85586e-07	93.8597	111.098	84.4898	177.507	182.638	157.786
Lypd3	0.652074	1.57143	2.62355e-06	0.000256461	253.52	268.933	306.608	171.166	163.105	211.048
Macc1	0.537512	1.45147	1.81802e-05	0.00111464	91.494	105.645	94.7429	64.1339	63.81	80.0206
Maff	-0.796241	-1.73657	0.00174063	0.0343125	8.80279	5.96576	6.21103	15.6611	13.2787	8.72101
Mal	0.794975	1.73505	4.54568e-05	0.00212708	495.377	567.577	483.672	246.918	245.043	429.031
Mall	0.573226	1.48785	2.11426e-05	0.001224	183.648	210.185	202.598	124.65	128.255	161.488
Map1b	-0.688633	-1.61176	0.00086009	0.0201895	225.681	232.151	118.355	304.157	353.946	303.406
Map2	-0.624874	-1.54208	0.000735515	0.0179467	118.122	130.654	69.0608	173.081	174.209	160.339
Map3k9	0.523658	1.4376	0.00123397	0.0267289	28.554	32.4759	28.4919	18.9806	19.9406	25.4824
Mapk13	0.641574	1.56003	2.7621e-07	4.47962e-05	59.6389	62.0281	60.8287	36.4716	39.4281	45.0515
Marveld3	0.688167	1.61123	0.00134055	0.0284285	12.1589	10.7068	10.8447	6.89429	6.02751	8.67847
Mb	-2.33755	-5.05442	3.5314e-10	1.86667e-07	9.62805	8.17823	20.9006	32.1734	98.2983	71.0443
Mboat1	0.533417	1.44735	0.000372608	0.0106145	182.053	193.67	217.583	133.502	117.468	172.719
Mcam	-0.576188	-1.49091	0.00297822	0.0488565	104.038	83.2836	80.2505	156.015	167.365	89.7626
Mef2c	-0.693851	-1.6176	1.57376e-06	0.000170157	70.8624	65.9	47.9137	97.0733	110.897	101.164
Megf10	-0.616426	-1.53307	0.00288351	0.0479644	12.764	15.8429	9.31655	19.1082	21.6628	19.5266
Meox2	-0.748471	-1.68001	0.00147341	0.0305282	6.38202	5.72871	6.4575	8.51147	13.5959	10.1249
Micu3	-0.720065	-1.64726	0.00221825	0.0401028	5.72181	7.46708	4.43645	10.1286	10.6048	9.44422
Mip	-7.28602	-156.067	7.85015e-06	0.000580504	0	0	0.0492939	0	0.407877	9.91217
Mmd	-0.523239	-1.43718	0.00200445	0.0376968	58.9237	52.1115	40.1745	90.3918	76.0917	58.6647
Mmp13	-1.47811	-2.78584	8.31758e-05	0.00339167	7.92251	6.71642	4.38716	27.8751	19.8953	7.2746
Mmp28	0.746815	1.67808	0.00165249	0.0332174	9.02286	11.2204	13.753	6.0857	6.20879	8.63593
Mmp8	-1.59912	-3.02959	0.000214463	0.0069093	0.605192	0.316067	0.542233	1.61718	1.8581	1.06354
Mpzl3	0.513596	1.4276	4.62327e-05	0.00213303	56.4479	59.1835	61.5681	40.2592	39.6547	48.4122
Mt1	4.16551	17.945	0.000543749	0.0143711	0.110035	0.0790167	6.16174	0.170229	0.135959	0.0425415
Mtcl1	-0.635829	-1.55383	0.00238156	0.0421707	23.8225	23.1519	12.8164	33.8331	33.6272	28.8006
Muc15	1.03464	2.04861	0.00040984	0.0114691	4.07129	3.16067	4.33786	1.78741	1.72215	2.29724
Murc	-2.1779	-4.52495	3.87724e-13	5.53359e-10	2.69585	2.76559	3.10552	8.00078	14.5023	17.5696
Mx1	1.13899	2.20227	0.000496457	0.0133185	50.451	24.9298	73.3493	25.9174	30.5908	13.3155
Mybpc1	-0.828618	-1.77598	1.17617e-06	0.00013873	54.6873	55.1537	59.2513	73.454	130.067	106.694
Mybpc2	-1.14327	-2.20882	3.78723e-06	0.000339375	7.70244	5.13609	9.51372	17.6187	20.1672	13.1453
Mybph	-2.72093	-6.59296	4.70227e-13	6.10098e-10	1.54049	1.50132	0.837996	5.36223	8.38413	12.805
Myf5	-2.5192	-5.73263	7.2108e-05	0.00304475	0.165052	0.118525	0.0985878	0.340459	1.13299	0.85083
Myf6	-2.35417	-5.11301	7.49365e-08	1.59626e-05	0.385122	0.513609	0.837996	1.74485	3.85217	3.65857
Myh14	0.680109	1.60226	5.61458e-07	7.63155e-05	115.757	137.292	112.439	69.2408	76.4995	90.1455
Myh15	-2.43739	-5.41661	4.25516e-05	0.00204477	1.76056	3.51625	10.401	8.0859	53.0693	26.2481
Myh2	-2.27434	-4.83775	7.61283e-14	1.55215e-10	39.7226	29.3942	60.7301	114.564	302.735	230.277
Myh3	-2.43989	-5.42599	1.54129e-10	9.56407e-08	11.4986	18.6084	34.2593	57.9631	185.856	116.096
Myh8	-2.93873	-7.66736	1.8907e-07	3.29075e-05	0.605192	0.632134	2.31681	3.06413	14.0491	10.9757
Myl1	-2.31618	-4.98013	3.29123e-13	5.21916e-10	22.7772	20.7024	43.9702	78.9439	208.108	161.785
Myl4	-2.45815	-5.49513	5.87525e-12	5.9894e-09	1.70554	1.46181	1.13376	6.21337	5.93687	12.2945
Mylk2	-1.54658	-2.92123	0.00043082	0.0119624	0.990314	0.750659	1.38023	1.57462	4.8492	2.97791
Mylpf	-2.28566	-4.87588	1.26892e-18	9.05498e-15	16.5052	14.9342	24.8441	54.8564	119.191	108.949
Myo18b	-1.49951	-2.82747	5.31896e-06	0.000436277	1.76056	1.34328	1.72529	3.31947	6.16347	4.59448
Myo5b	0.535003	1.44894	1.65915e-05	0.00104776	119.058	126.94	126.291	80.9015	83.5241	101.206
Myog	-2.56755	-5.92804	1.24743e-12	1.48361e-09	0.605192	0.513609	0.591527	2.8939	4.21473	3.40332
Myom2	-1.62246	-3.079	2.38263e-09	8.94867e-07	2.36575	1.69886	1.72529	6.0857	5.75559	6.50885
Myom3	-1.30818	-2.4763	4.92691e-05	0.00223939	2.03564	2.05444	3.05622	4.38341	8.33881	5.57294
Myoz1	-1.86622	-3.64576	1.00262e-07	1.94468e-05	1.70554	1.54083	3.00693	4.89409	10.1516	8.46576
Myoz2	-2.00331	-4.0092	2.09252e-05	0.00122395	1.04533	0.711151	2.16893	2.46833	8.06689	5.65802
Myoz3	-2.80719	-6.99919	0.000126839	0.00465357	0	0.0395084	0.24647	0.383016	1.26895	0.510498
Mypn	-1.63871	-3.11387	5.84822e-06	0.000466289	1.81558	1.46181	1.72529	2.8939	6.75263	6.42377
Nbeal2	0.620816	1.53774	7.3523e-06	0.000546521	138.369	171.703	173.219	97.2861	101.425	126.136
Nccrp1	0.923308	1.89646	0.000492333	0.0132828	38.9523	34.4513	23.8582	11.2351	15.9525	25.7802
Ndufa4l2	0.745001	1.67598	3.31808e-05	0.00170344	22.7222	34.6093	34.5057	17.8315	20.0766	18.8033
Neb	-2.08359	-4.23862	3.068e-11	2.43258e-08	10.1782	7.11151	13.9995	23.4065	63.0849	50.1564
Nectin1	0.532642	1.44658	0.000200248	0.00660033	368.177	470.387	471.299	308.03	276.858	351.308
Nectin3	-0.546859	-1.4609	1.84911e-05	0.001123	39.7226	42.0764	34.0621	60.3889	60.7736	54.1128
Nectin4	0.711857	1.63791	8.27999e-07	0.000104577	133.362	147.801	134.77	76.7309	78.1764	107.587
Nes	-0.697032	-1.62117	0.000369458	0.0105458	7.92251	7.70413	8.77431	12.4267	15.4993	12.9752
Nfe2l3	0.919709	1.89173	0.000397145	0.0111796	6.21697	6.40036	4.68292	3.14924	3.03642	3.2757
Nfil3	-0.766453	-1.70108	0.000153052	0.00533281	9.40798	9.56103	8.77431	19.0657	16.7683	13.0602
Ngb	-0.860877	-1.81614	0.00209357	0.0382688	3.41108	3.47674	2.11964	6.29849	5.61963	5.06244
Nlk	-0.515812	-1.4298	0.00277623	0.046704	34.4409	33.6216	21.5414	47.4089	44.4132	40.8824
Nmu	0.718918	1.64595	1.67559e-05	0.00105348	39.8876	57.1686	49.146	27.8325	27.3277	36.7133
Nos3	-0.896971	-1.86215	0.000117481	0.00436638	14.7997	11.2599	11.5841	26.6409	30.2282	15.6553
Npvf	-0.500491	-1.41469	0.000270744	0.00832771	37.2468	43.4592	34.6536	60.8996	59.0968	49.0929
Nr4a1	-1.00432	-2.00599	0.00257676	0.0445225	13.5343	8.65233	6.5068	30.8115	17.4934	11.4011
Nrap	-2.13739	-4.39966	1.5298e-09	6.42157e-07	4.34638	3.7928	6.35891	10.0435	31.6784	24.036
Ntng2	-0.539453	-1.45342	0.00171471	0.034084	20.3564	22.4012	15.2318	29.6199	31.0893	26.631
Nxpe5	0.57703	1.49177	0.00128172	0.0275559	33.2855	27.7349	22.971	17.406	18.6264	22.1641
Oasl	0.781655	1.7191	1.26329e-05	0.000846467	25.253	18.727	25.83	13.1077	14.8648	13.9536
Obscn	-1.8935	-3.71535	6.12854e-10	2.91555e-07	3.19101	3.67428	5.27445	9.02216	20.3938	17.1868
Ocm2	0.819181	1.7644	8.03822e-06	0.000591348	35.0461	42.9061	35.3437	17.4911	20.1672	28.7155
Olfm1	-0.537251	-1.4512	0.00086586	0.0202915	23.1073	26.2336	18.0416	31.7052	36.0291	33.5653
Olfml2b	-0.682699	-1.60514	0.000940892	0.0218348	66.406	53.8104	45.3504	101.882	114.795	58.5797
Ooep	1.22531	2.33806	4.74032e-08	1.10908e-05	49.0755	38.9553	27.4567	13.3204	15.8619	21.8663
Optc	-1.258	-2.39165	4.79262e-09	1.62858e-06	36.9167	46.4618	21.0485	96.3498	85.2009	77.4256
Osgin1	0.606929	1.52301	0.00174056	0.0343125	15.2948	13.7489	12.4714	9.23494	8.33881	10.5928
Osm	-1.25707	-2.3901	0.00204754	0.0381343	1.10035	0.750659	0.690115	2.68111	2.35662	1.2337
Ovol1	0.579809	1.49465	0.000173633	0.00587224	35.6513	40.0615	46.632	27.1941	24.6992	32.7144
Padi1	0.608193	1.52435	1.35367e-05	0.000894427	158.78	161.826	144.185	87.0298	104.688	123.455
Pak6	0.504957	1.41908	0.000321934	0.00955227	54.9074	62.5813	71.7226	44.9831	40.7877	52.0708
Paqr5	0.689889	1.61316	1.39886e-06	0.000154764	67.5614	65.7419	62.061	37.4505	36.9355	50.7946
Pard6g	0.579833	1.49468	0.000212732	0.00686901	23.4374	25.9175	28.0975	18.2571	16.4057	18.931
Pde10a	-0.900123	-1.86623	0.00241035	0.0424697	4.62146	4.85953	2.56328	8.80937	8.79201	5.7431
Pde1c	-0.613643	-1.53012	0.00102097	0.0229045	16.7803	19.5171	12.0277	26.6409	25.6509	24.3763
Pde2a	-0.92159	-1.8942	1.15709e-08	3.75319e-06	17.9907	17.9368	13.5558	32.5989	33.4912	30.9702
Pde4b	-0.67813	-1.60006	0.00199562	0.0376241	17.2205	15.6058	11.239	29.6625	25.8775	17.5271
Pde4d	-0.720409	-1.64765	0.000319864	0.00951532	15.2398	15.8824	13.0136	30.2583	26.7839	18.3354
Pde4dip	-1.085	-2.12137	2.88467e-11	2.42177e-08	38.0721	39.5874	37.0197	62.9423	103.827	84.7002
Pdlim2	0.575324	1.49001	3.91129e-06	0.00034672	71.5227	79.9254	79.7575	48.9835	50.5767	60.8769
Perm1	-1.5674	-2.9637	0.000121689	0.00449934	0.990314	0.790167	1.18305	1.61718	4.16941	3.2757
Perp	0.713698	1.64	1.45266e-05	0.000938753	1600.29	1939.31	1893.67	1010.52	971.426	1441.56
Pgam2	-1.93694	-3.82893	3.80465e-06	0.000339375	1.37544	1.46181	4.38716	6.04314	12.7348	9.74201
Phldb3	0.638487	1.5567	0.000334027	0.00978897	31.1949	33.029	29.4778	16.5548	19.5328	26.1205
Pinlyp	0.703093	1.62799	3.22788e-07	4.98104e-05	98.5362	108.411	104.306	54.3883	64.6711	78.5316
Pkia	-0.598806	-1.51446	0.000434953	0.0120071	17.4955	19.6357	16.1191	23.4917	29.0046	30.9702
Pkp1	0.785311	1.72346	6.5053e-06	0.000504585	921.157	1121.45	1254.58	606.357	537.808	832.58
Pkp3	0.694469	1.61829	6.5882e-06	0.00050552	141.285	173.718	194.021	104.776	90.3673	129.964
Pla2g4b	0.648625	1.56767	0.0010786	0.0240154	10.8384	10.5487	13.4572	7.95822	7.47774	7.52985
Pla2g4f	1.02079	2.02903	0.00164516	0.0331167	3.52112	5.37314	5.12657	1.78741	1.99406	3.36078
Plch1	-0.627714	-1.54511	0.00223813	0.0401794	31.8001	39.8244	19.2739	52.1327	45.8181	47.6465
Plek2	0.60328	1.51917	0.000571691	0.0148349	20.0263	19.1221	20.2105	13.0651	11.7378	15.5702
Plekhg6	0.651298	1.57058	0.000116887	0.00436638	21.4568	25.4434	27.0131	14.3418	16.587	17.7398
Plekhh1	0.56235	1.47667	0.000559248	0.0146991	24.2077	26.9447	26.0765	15.6185	18.1732	20.2923
Plekhn1	0.791507	1.73088	7.5484e-07	9.61882e-05	45.0043	46.8174	40.1745	21.2361	26.2854	31.3106
Pllp	0.568711	1.4832	0.000445877	0.0122612	57.1631	47.015	44.4138	27.7899	35.44	40.2868
Plod2	-0.666094	-1.58677	7.09617e-06	0.000533035	69.2669	58.0378	69.8988	112.139	127.303	84.2322
Plvap	-0.504061	-1.4182	6.21491e-05	0.00268599	59.5839	51.993	55.9486	76.9011	94.718	74.0222
Pnmal2	-0.668419	-1.58933	0.000474937	0.012911	22.6672	28.6831	15.3304	36.9398	37.1621	35.7774
Pof1b	0.636324	1.55436	0.000648539	0.0164033	137.158	139.307	110.665	66.432	74.5055	116.436
Ppl	0.763494	1.6976	9.02737e-06	0.000654003	1260.34	1314.68	1156.68	607.932	683.012	980.624
Ppp1r13l	0.609472	1.5257	1.23372e-06	0.000141215	62.0046	66.4926	66.1031	40.5146	42.1473	49.2205
Ppp1r14c	0.551835	1.46595	2.179e-05	0.00124445	50.451	53.2573	50.9206	35.4928	32.5395	41.0526
Ppp1r3a	-2.51513	-5.71651	9.15803e-08	1.84089e-05	0.880279	0.790167	1.97176	3.06413	10.922	7.48731
Prex2	-0.505228	-1.41935	0.00064542	0.0163613	34.3309	33.5426	29.7242	48.7282	54.9274	39.7338
Prickle1	-0.595825	-1.51134	0.000457688	0.0125377	43.9589	39.1923	36.7733	71.7091	71.4691	44.4984
Procr	-0.694478	-1.6183	0.00222979	0.0401794	17.4955	12.4056	12.6685	25.4067	29.5937	16.2509
Prom2	0.739883	1.67004	1.87812e-05	0.00112796	29.4343	41.8789	42.8857	20.7254	22.0253	27.9498
Proser2	0.580541	1.49541	0.00306288	0.0496179	12.3239	13.3538	11.5841	7.74544	8.20285	9.82709
Prss8	0.537453	1.45141	0.000601435	0.0154697	56.6129	50.9263	49.2446	30.2157	35.5759	45.8172
Psapl1	0.899516	1.86544	5.95979e-06	0.000467353	22.3921	26.2336	27.9989	12.0863	12.1003	18.2503
Ptgr1	0.825815	1.77254	7.37242e-05	0.0030856	666.591	1215.79	1073.92	534.861	470.055	718.356
Ptgs2	-1.16397	-2.24073	2.93616e-05	0.00152381	34.661	21.9667	20.8513	84.7742	63.2209	32.0338
Ptp4a3	-0.667334	-1.58814	0.00183639	0.0355616	15.4049	18.4899	9.7109	22.8107	25.379	23.6105
Ptprb	-0.627966	-1.54538	0.000329262	0.0096692	65.2507	48.1212	53.9275	84.9019	114.931	67.5559
Ptprn	-0.996029	-1.9945	8.37576e-05	0.00339342	67.4514	49.1879	40.2731	143.588	121.275	59.6857
Pvalb	-1.75062	-3.36504	3.06239e-08	8.09378e-06	3.74119	2.52854	5.96456	9.53284	17.3121	15.5277
Pygl	0.531996	1.44593	2.23933e-05	0.00124843	251.595	253.367	226.259	160.356	189.935	172.761
Pygm	-0.874398	-1.83324	7.3243e-07	9.41733e-05	27.3987	34.4908	37.907	47.6217	76.6808	64.7907
Rab25	0.664863	1.58542	1.82753e-05	0.00111464	126.87	167.555	176.768	93.8389	90.2767	123.03
Rab3d	0.626197	1.54349	5.4973e-06	0.000443262	194.432	230.018	217.485	125.204	138.044	166.635
Ramp1	0.678851	1.60086	0.000703588	0.017343	10.5633	12.0105	11.6827	6.72406	7.11518	8.2956
Rapgefl1	0.654595	1.57417	0.000142091	0.0050121	21.2367	21.8481	19.9147	11.7884	14.3663	15.2299
Rasal1	0.686552	1.60943	0.000582765	0.0150674	16.0101	19.3196	15.7248	9.23494	10.6954	12.8901
Rassf7	0.628834	1.54632	4.57506e-05	0.00213303	39.2274	44.842	44.4631	25.1514	26.0588	34.7139
Rbfox1	-1.27247	-2.41574	2.22095e-05	0.00124584	4.78652	5.6497	2.21823	9.5754	11.5112	10.6779
Rbp2	0.743716	1.67448	1.36859e-08	4.24618e-06	69.8171	86.8789	82.4194	47.494	44.6852	55.5167
Reep1	-1.0421	-2.05922	2.84367e-05	0.00149209	7.2623	7.50659	4.09139	11.8309	15.4993	12.9326
Reln	-0.650363	-1.56956	6.51827e-05	0.00278602	49.2406	55.7858	33.4213	71.7517	76.2729	77.0001
RGD1310507	0.692558	1.61615	0.000787921	0.0188362	25.5831	22.8358	18.9289	11.533	13.1427	18.3779
RGD1310819	0.505695	1.41981	0.0003477	0.0100453	62.2247	56.9316	56.3429	34.7693	47.7669	45.2216
RGD1311892	0.718755	1.64576	3.78609e-06	0.000339375	39.1174	41.7208	44.956	22.1724	25.243	31.5658
RGD1559459	1.08002	2.11406	0.000985441	0.022364	3.24603	3.59526	4.48575	1.14905	2.03938	2.33978
RGD1561149	0.533713	1.44765	6.58557e-06	0.00050552	173.47	189.838	192.591	126.395	130.385	140.302
RGD1561662	0.70781	1.63332	7.30759e-06	0.000546042	224.801	210.817	192.838	110.309	120.233	167.146
RGD1563060	0.730442	1.65915	0.000834598	0.0197265	95.3452	114.416	121.46	60.1335	45.6369	100.441
RGD1563270	-6.8608	-116.227	0.000320022	0.00951532	0	0	0	2.0002	0	0
RGD1563692	0.811598	1.75515	0.00236624	0.0420037	45.8845	37.4934	29.4285	12.9374	20.5751	32.842
RGD1564899	-1.74068	-3.34192	3.54111e-06	0.000326021	1.10035	0.987709	1.38023	2.2981	5.21176	4.46686
Rgr	-0.570232	-1.48476	0.00179093	0.0349183	15.1298	17.5812	11.6334	24.13	21.8441	22.2918
Rgs16	-1.53072	-2.8893	4.84713e-06	0.000406931	8.69275	8.09922	4.43645	32.301	19.8047	11.6138
Rhbg	0.733359	1.66251	0.00128092	0.0275559	10.0132	11.7735	12.8164	6.51127	5.89155	9.10388
Rhov	0.618526	1.53531	6.41528e-06	0.000500321	73.5583	79.0563	85.377	51.0688	45.1384	64.025
Ric8b	-0.614147	-1.53065	0.00206169	0.038163	17.1104	19.8332	11.3376	25.5344	24.5632	26.5034
Rin3	-0.501973	-1.41615	0.00305745	0.0495862	23.5475	20.9394	19.4711	36.0886	33.038	24.6315
Ripk4	0.77	1.70527	1.71379e-10	1.01914e-07	98.9764	107.107	101.792	57.9631	57.42	71.2996
Rn50_20_0040.5	1.06344	2.0899	5.61179e-05	0.00248731	6.327	8.61283	10.4503	4.12806	3.53493	4.89227
Rn50_7_1411.1	0.901415	1.8679	6.03655e-07	8.05175e-05	111.025	126.111	167.846	66.5597	61.816	95.5482
Rn50_7_1411.2	1.02862	2.04008	4.22755e-05	0.00203837	424.349	456.006	516.748	213.723	135.914	357.859
Rn60_20_0037.1	0.639824	1.55814	9.83023e-05	0.00377436	92.9795	66.7296	65.0187	44.3873	45.0477	59.6432
Rnase3	1.93626	3.82712	3.17263e-06	0.000297893	1.65052	3.39772	3.49987	0.468131	0.815753	1.021
Rnd1	-1.36406	-2.57408	0.000267897	0.00828887	2.03564	1.61984	1.23235	6.76662	3.08173	3.19061
Rorb	-0.873593	-1.83222	0.00172278	0.0341492	8.47268	9.67955	4.09139	15.0653	15.59	11.6564
Rpl37	0.620483	1.53739	0.000168421	0.00577814	117.792	109.359	127.277	105.372	63.3568	70.0233
Rpl3l	-2.59233	-6.03072	7.8558e-09	2.6074e-06	0.330105	0.434592	0.788702	1.95764	4.6226	3.19061
Rtn2	-0.696782	-1.62089	0.00131109	0.0278896	5.61178	6.40036	4.92939	9.14983	10.1063	9.23151
Ryr1	-1.30995	-2.47933	5.31786e-08	1.18588e-05	8.1976	8.57332	9.21796	14.5546	28.5967	23.4404
S100a11	0.604206	1.52014	1.00316e-05	0.000700156	442.065	484.333	496.045	294.752	295.348	377.131
S100a16	0.579926	1.49477	2.80489e-05	0.00147717	251.54	286.159	315.58	185.89	179.33	224.832
S100a9	-0.832337	-1.78057	0.000937864	0.0218	7.97753	4.89904	5.17586	13.2779	10.8314	9.06134
S1pr1	-0.684029	-1.60662	9.77855e-05	0.00377188	22.7772	18.8455	19.8161	34.3863	41.1049	26.5884
S1pr5	0.711177	1.63714	0.000952976	0.0219723	14.9647	19.3986	18.7317	9.53284	9.74372	14.2514
Sacs	-0.670924	-1.59209	1.0282e-06	0.000125422	32.7904	29.7893	27.0131	48.3026	54.1116	45.1365
Samd5	-0.751313	-1.68332	0.00283745	0.0474193	4.29136	4.18789	4.0421	7.87311	8.42945	5.5304
Samhd1	0.66287	1.58323	4.12482e-05	0.00199557	236.19	199.952	190.767	140.184	104.734	164.721
Sbsn	0.627372	1.54475	0.00117456	0.0256321	58.2084	57.6822	64.4764	34.8119	29.639	56.1548
Scel	0.661682	1.58193	0.000207595	0.00676438	313.764	327.406	256.279	155.207	175.795	255.334
Scin	0.812306	1.75602	6.85875e-06	0.000520681	58.9787	70.2064	51.5121	27.4495	33.4006	45.5194
Scn4b	-1.80385	-3.4915	4.72539e-06	0.000403837	1.65052	1.22476	2.4647	3.40459	9.29052	6.50885
Scnn1g	-1.31049	-2.48026	0.00198653	0.037606	1.59551	0.829676	1.6267	4.38341	4.35068	1.61658
Sdc1	0.561426	1.47573	1.86602e-05	0.00112796	768.593	874.123	895.029	568.949	553.035	655.948
Sdr16c5	0.826472	1.77334	0.00128589	0.0275559	9.07788	13.0378	14.0981	6.0857	5.52899	9.48676
Sdr9c7	0.929971	1.90524	0.000268319	0.00828887	7.92251	7.86217	8.18279	3.74505	3.58025	5.65802
Sele	-1.26031	-2.39546	1.23682e-06	0.000141215	5.66679	4.30641	3.10552	12.1288	11.3752	8.89118
Sell	-1.01686	-2.02351	0.00206431	0.038163	2.64084	2.09394	1.28164	4.42596	4.98516	3.19061
Selp	-1.37715	-2.59754	1.51385e-07	2.73489e-05	11.4436	6.99298	8.57714	20.1296	34.171	18.1227
Sema7a	-0.69275	-1.61636	0.00117996	0.0257106	48.7454	54.0475	25.0413	73.4965	75.0946	65.5139
Serinc2	0.702907	1.62778	3.4457e-07	5.23159e-05	38.5122	42.8666	44.4138	24.6407	25.7869	29.4813
Serpinb10	0.693992	1.61775	1.31758e-05	0.000874628	305.677	385.839	350.282	193.381	196.687	275.456
Serpinb11	0.818697	1.76381	3.10222e-06	0.000293211	86.3774	115.76	93.5598	50.09	47.1777	76.0217
Serpinb1a	0.521021	1.43497	9.07376e-05	0.00357737	409.55	372.801	354.965	238.747	301.24	279.54
Serpinb3a	1.04905	2.06917	0.000315177	0.00946162	28.1139	47.6076	43.9702	14.8951	12.7348	32.0763
Serpinb5	0.559375	1.47363	0.00020822	0.0067693	582.69	665.874	679.664	419.147	385.715	547.637
Serpinb7	0.994185	1.99195	0.0015658	0.0319025	3.85122	3.35821	3.2534	1.48951	1.45023	2.46741
Serpine1	-0.689815	-1.61308	5.11193e-07	7.01515e-05	70.4773	51.1633	68.765	114.096	108.495	94.9527
Sfn	0.605582	1.52159	0.000135629	0.00487581	322.677	392.713	412.836	246.79	209.014	310.638
Sh2d4a	0.590625	1.5059	3.2856e-05	0.00169285	53.0368	64.0431	62.3075	37.8335	36.7995	48.5399
Sh3rf2	0.609032	1.52524	0.000616984	0.0156963	29.8194	34.6488	27.6046	16.5122	21.0283	24.8868
Sh3yl1	0.573895	1.48854	0.000191858	0.0063679	33.2305	31.9623	30.3158	18.5976	22.7505	24.9719
Slc1a3	-0.638854	-1.55709	0.00270497	0.0462141	73.7234	82.1379	37.2169	106.649	108.087	96.7394
Slc25a13	0.645979	1.5648	8.70069e-07	0.000108927	35.2662	39.1923	36.3296	23.4491	23.3396	26.4608
Slc26a4	-0.573196	-1.48782	7.41757e-05	0.0030864	129.291	150.527	105.39	215.723	180.825	196.925
Slc28a3	0.646632	1.56551	8.85079e-05	0.00352845	36.5866	32.3969	26.2737	18.6401	22.116	22.1641
Slc34a2	0.744123	1.67496	0.000101846	0.00389689	31.47	37.3749	29.2806	16.4697	17.72	26.3757
Slc39a14	-0.585688	-1.50075	0.000201796	0.00663601	65.1406	46.4618	51.1671	95.1157	91.5457	66.1095
Slc45a4	0.521245	1.43519	9.03672e-05	0.00357263	61.8396	73.3275	64.7722	46.5577	42.4645	55.0913
Slc5a1	0.541393	1.45538	0.00111042	0.0245324	79.3901	70.3644	61.4695	38.9825	48.628	62.3659
Slc5a9	0.937322	1.91497	0.000168322	0.00577814	6.327	7.19052	5.52092	3.1918	3.39897	3.70111
Slc6a13	-0.715813	-1.64241	2.34917e-06	0.000237783	37.2468	40.9702	28.5905	68.5599	54.157	59.0476
Slc6a14	0.574837	1.48951	0.000434434	0.0120071	533.724	581.919	453.06	318.754	316.059	454.088
Slit1	-0.606432	-1.52249	0.000149246	0.00524639	23.8225	28.6436	19.2739	40.7699	34.035	38.415
Smpx	-2.59477	-6.04094	2.98733e-08	8.04436e-06	0.275087	0.355575	0.690115	1.65974	3.98813	2.68012
Smtnl1	-2.03574	-4.10033	0.000122876	0.00451982	0.385122	0.276559	0.788702	0.851147	2.85514	2.42487
Smtnl2	0.69788	1.62212	0.000156851	0.00543343	22.172	29.9078	35.048	17.9166	16.8589	20.7603
Smyd1	-2.39941	-5.27587	2.74437e-07	4.47962e-05	0.440139	0.592626	1.18305	1.95764	5.75559	4.42432
Snai1	-0.624863	-1.54206	0.00203856	0.0381343	13.2592	12.3266	15.429	25.8323	23.7475	15.868
Snurf	-0.721116	-1.64846	0.00114838	0.025099	7.44716	8.09724	5.67915	13.4537	12.9179	9.92451
Socs3	-1.53525	-2.89838	3.86717e-05	0.00190977	9.84812	10.9833	10.1053	52.1327	30.0016	11.0183
Sp4	-0.545503	-1.45953	0.00299831	0.0490732	18.7609	21.8086	13.6544	27.4069	28.506	26.1205
Spink7	1.09754	2.1399	0.000190194	0.00634216	27.8388	26.1545	27.8511	10.4265	7.47774	21.5685
Spint1	0.61002	1.52628	9.61344e-06	0.000682602	119.938	108.016	111.552	66.0916	72.2848	91.5068
Spock1	-1.16019	-2.23486	0.00156696	0.0319025	2.2007	1.93591	0.690115	3.87272	3.53493	3.78619
Spp1	-1.61032	-3.05319	2.04676e-05	0.00120211	49.7358	25.3249	35.0973	205.978	97.5732	45.8598
Sprr1a	1.04574	2.06442	1.53599e-07	2.74021e-05	760.396	941.88	935.943	348.8	357.572	613.406
Sprr1b	1.07784	2.11088	0.0005666	0.0148007	25.7482	11.2599	17.2036	6.46872	7.25114	12.7625
Sprr3	1.00906	2.01259	4.12139e-06	0.000360862	86.5974	83.1651	95.1865	34.1735	33.5365	68.194
Sptb	-0.835741	-1.78477	0.00048957	0.0132332	10.1232	13.5909	6.95044	16.2569	20.3485	20.1647
Sptbn2	0.605317	1.52131	2.48024e-05	0.00133989	132.592	159.377	146.847	84.3061	95.2165	118.606
Srl	-1.84668	-3.59672	1.86429e-14	4.43453e-11	8.74777	9.24496	12.0277	23.5342	46.1807	41.7758
Srpk3	-1.40389	-2.64614	0.00066426	0.0166907	0.495157	0.395084	0.394351	1.19161	1.17831	1.14862
Stac3	-2.28443	-4.87172	3.01098e-07	4.72227e-05	0.770244	0.276559	1.13376	2.42577	4.6226	3.78619
Stap2	0.6644	1.58491	0.000190808	0.00634782	23.3824	25.6409	20.9499	12.5119	16.2697	16.889
Stc1	-0.816178	-1.76074	0.0009776	0.0223515	29.9295	23.2704	23.9568	65.0702	49.6703	26.0779
Stfa3	1.00813	2.0113	0.000177331	0.00596902	195.202	294.14	196.387	79.4546	86.6511	185.906
Sult2b1	0.774111	1.71014	2.72898e-05	0.00144788	38.8423	41.4048	54.8148	25.5344	21.7534	34.2885
Syne1	-0.561234	-1.47553	0.000298632	0.00909727	67.9465	74.3943	46.1391	92.5197	99.0234	96.3991
Synpo2l	-1.02612	-2.03653	0.000836679	0.0197373	3.24603	3.43723	3.40128	4.21318	8.52009	8.5083
Sypl2	-2.24468	-4.73933	4.5927e-10	2.34097e-07	1.65052	1.46181	2.76046	5.36223	12.1457	11.1884
Syt15	-1.14768	-2.21558	2.21837e-09	8.5569e-07	27.4537	38.0071	20.2105	74.9009	63.0849	58.92
Sytl1	0.672488	1.59382	5.01554e-06	0.000416173	59.0337	75.54	65.7581	36.9823	42.2379	50.752
Tacstd2	0.599114	1.51479	1.1664e-05	0.0007965	287.081	320.689	330.713	189.04	206.204	245.082
Tagap	-0.777059	-1.71363	0.00297781	0.0488565	3.85122	3.20018	3.2534	6.51127	6.9339	4.80719
Tceal7	-1.70286	-3.25546	1.82381e-05	0.00111464	0.825261	1.06673	1.28164	2.0002	3.62557	5.10498
Tfpi2	-1.46884	-2.76798	0.000103862	0.0039618	3.02596	1.8964	1.23235	8.34124	5.61963	3.65857
Tiam1	0.531105	1.44504	5.89113e-05	0.0025712	80.4355	101.734	88.9755	57.7503	63.2209	73.0863
Tigd4	-1.63261	-3.10072	0.00139322	0.0291564	0.165052	0.908693	0.837996	1.31928	3.26301	1.70166
Timd2	0.784314	1.72227	0.00221958	0.0401028	13.5893	15.5268	13.7037	6.51127	6.61667	12.5497
Timp1	-0.689956	-1.61323	0.00245943	0.0430159	189.315	101.141	131.319	294.667	251.025	159.403
Tjp3	0.549039	1.46311	1.82037e-06	0.000191959	87.1476	80.9527	78.0815	53.4095	58.2357	62.3233
Tll1	-0.720267	-1.64749	0.000768329	0.018523	9.24293	9.00791	6.01386	14.2993	14.1397	12.9752
Tlr5	0.579138	1.49396	0.000104617	0.00397098	57.6583	79.2538	86.3136	46.4301	54.021	54.0277
Tm4sf1	-0.571058	-1.48561	0.000122336	0.00451159	80.2154	75.0659	82.2715	130.566	141.986	92.6554
Tmc4	0.626451	1.54376	0.000170679	0.00579984	36.2015	32.7524	29.527	17.8741	22.5692	25.4824
Tmem102	0.654125	1.57366	0.000979158	0.0223515	10.3983	11.734	11.4362	7.31986	6.70731	8.04035
Tmem132e	-0.7035	-1.62845	0.000381986	0.01086	7.92251	8.92889	6.60538	13.746	13.324	12.5497
Tmem154	0.790214	1.72933	0.00010498	0.00397419	16.4502	23.5075	21.0485	10.7245	10.922	14.847
Tmem182	-2.16325	-4.47923	3.77902e-07	5.67728e-05	1.43045	1.02722	1.5774	2.596	8.79201	7.23206
Tmem184a	0.73419	1.66346	2.20777e-05	0.00124543	20.1364	24.8508	22.5766	13.0651	13.0067	15.9531
Tmem254	0.549639	1.46372	1.44493e-05	0.000938753	67.0112	83.9553	84.5883	51.1965	54.5648	60.6642
Tmem38a	-1.12497	-2.18097	4.1244e-08	1.03269e-05	10.5083	11.734	9.90807	18.2571	29.775	24.5465
Tmem45b	0.698501	1.62282	4.30265e-05	0.00205637	55.5126	64.2801	60.9766	31.7478	32.8567	50.4968
Tmem79	0.647124	1.56604	9.20443e-06	0.000663462	49.1306	59.9737	65.2158	36.0461	34.4882	44.541
Tmem8c	-3.02853	-8.15978	7.97494e-10	3.66433e-07	0.275087	0.276559	0.147882	1.65974	1.49555	2.89282
Tmod1	-0.809886	-1.75307	0.000701276	0.0173159	7.86749	10.1537	9.7109	11.533	18.1279	20.6326
Tmod4	-1.17288	-2.25461	0.00203447	0.0381343	1.37544	1.30378	2.16893	2.08531	5.03048	4.16907
Tmprss11b	0.723122	1.65075	3.62911e-06	0.000329902	134.022	165.145	159.219	78.3906	89.9141	118.606
Tmprss11d	0.789761	1.72879	8.36541e-06	0.000612262	125.055	145.193	103.468	57.1971	71.9223	94.3145
Tmprss11f	0.712465	1.6386	0.00255157	0.0441941	8.08756	12.2871	9.41514	5.44734	6.07283	7.31714
Tmprss11g	0.55215	1.46627	0.00160982	0.0325337	137.654	147.643	103.32	68.2194	103.374	102.397
Tmprss13	0.865286	1.8217	4.79253e-07	6.70578e-05	25.5831	32.1993	27.6539	13.7035	17.0402	17.7824
Tmprss4	0.721319	1.64869	1.02251e-05	0.000708411	49.1856	48.9509	44.9067	23.2789	30.0469	36.3305
Tnfaip6	-1.19838	-2.29482	6.1617e-07	8.08174e-05	11.2236	7.42757	8.77431	29.4497	17.5387	18.0801
Tnfrsf11b	-0.677507	-1.59937	0.000248538	0.00776179	36.2015	30.4214	33.6184	71.241	56.4229	38.3724
Tnn	-1.1051	-2.15114	0.00102229	0.0229045	2.86091	1.77788	2.66187	4.42596	7.79498	3.95636
Tnnc2	-2.18019	-4.53213	3.73473e-15	1.07236e-11	6.82216	6.47937	10.056	21.3212	47.7216	40.1592
Tnni1	-2.12436	-4.36011	2.80269e-09	1e-06	1.2654	1.50132	2.21823	4.89409	6.70731	10.8906
Tnni2	-1.81364	-3.51529	5.96644e-11	4.25765e-08	8.1976	9.40299	14.5417	23.0235	51.1659	42.4139
Tnnt1	-1.7758	-3.42428	2.77115e-06	0.000267229	2.09066	2.25198	5.91527	7.74544	15.454	13.0177
Tnnt3	-2.0795	-4.22662	2.13455e-13	3.80803e-10	15.5699	11.4574	23.9075	42.7701	92.2708	86.8272
Tns4	0.511676	1.42571	0.0013478	0.0284552	29.9845	24.1396	29.2313	21.0233	17.6293	21.7387
Tp63	0.666904	1.58766	7.97149e-08	1.64883e-05	116.582	127.059	127.03	75.5818	73.9163	91.8897
Tp73	0.891487	1.85509	0.00187365	0.0359902	10.6734	12.7217	15.774	6.85173	4.35068	10.5928
Tph1	-1.31047	-2.48022	0.00174323	0.0343164	1.15537	0.434592	1.67599	2.2981	3.12705	2.85028
Tprg1	0.954596	1.93804	0.000105695	0.00398121	25.198	29.8683	20.5063	9.78819	11.1486	19.3564
Trdn	-1.86632	-3.64601	2.49789e-09	9.14101e-07	4.89655	4.34592	8.37996	12.9374	29.0499	24.2487
Trhde	-0.562959	-1.4773	0.000477269	0.0129498	28.1689	27.6164	21.1964	41.7488	43.1443	32.8846
Trib2	-0.563257	-1.4776	4.08263e-05	0.00198864	29.2143	30.5795	29.0341	46.4301	50.3501	39.0957
Trim14	0.592635	1.508	0.00109711	0.0243513	15.4599	16.7911	16.1684	9.8733	11.5565	11.784
Trim29	0.774351	1.71042	2.36652e-06	0.000237852	681.336	836.392	824.046	418.041	402.348	594.39
Trim39	-1.16881	-2.24826	0.00147168	0.0305282	37.5769	19.2801	20.802	66.9853	91.2284	22.6746
Trim46	-1.0732	-2.10409	0.0023635	0.0420037	0.825261	1.22476	1.13376	2.85134	1.76747	2.38232
Trim54	-1.54588	-2.91982	0.000392849	0.0110805	0.770244	0.434592	1.13376	1.48951	3.21769	2.29724
Trim55	-2.25631	-4.77768	1.85433e-08	5.40103e-06	0.660209	0.4741	0.640821	1.95764	3.03642	3.74365
Trim72	-1.76066	-3.38852	7.93994e-08	1.64883e-05	1.92561	1.73837	1.92246	4.38341	9.10925	6.08344
Tspan8	0.529108	1.44304	0.00155359	0.0317663	95.7303	69.5347	58.1668	47.3663	55.1087	57.6438
Ttc22	0.71874	1.64574	5.48458e-06	0.000443262	52.1565	59.1045	55.2092	29.2795	31.3612	43.9028
Ttr	-0.584811	-1.49984	2.75661e-05	0.00145712	32.2402	46.5804	41.8505	63.2828	62.5864	61.6001
Txlnb	-1.56739	-2.96368	1.25411e-06	0.000142053	2.64084	2.76559	3.2534	4.93665	10.7861	10.8055
Txn1	0.780512	1.71774	4.84173e-06	0.000406931	364.711	515.584	566.683	278.793	251.207	340.502
Uchl1	-0.998082	-1.99734	0.00134763	0.0284552	12.8741	15.2897	4.8308	24.0875	25.2884	19.0161
Ucp3	-1.47326	-2.77648	0.00276042	0.0466786	0.22007	0.434592	0.443645	0.595803	1.40491	1.2337
Unc45b	-2.35481	-5.11527	4.27325e-08	1.05152e-05	0.330105	0.4741	0.739409	1.78741	3.58025	2.89282
Upk1b	0.557862	1.47209	0.00017794	0.00597542	123.624	118.486	90.8487	66.432	80.3064	87.1676
Upk3bl	0.742971	1.67362	7.08443e-07	9.19173e-05	120.048	108.49	92.081	56.3034	61.68	80.0631
Usp13	-0.754696	-1.68728	2.89445e-05	0.00151317	13.2592	12.8402	10.0067	20.385	22.3426	20.3348
Vav3	0.591608	1.50693	1.37526e-06	0.000153342	119.278	134.645	128.016	83.1145	81.53	97.4626
Vdr	0.635306	1.55327	0.000203196	0.00666671	17.7706	19.8332	22.133	13.4907	12.3723	13.9111
Vsig10l	0.587264	1.5024	2.90919e-05	0.00151533	30.5347	31.9228	33.5691	21.7468	20.3485	23.9934
Wdr72	0.533957	1.44789	0.00159958	0.0324278	24.9229	24.8508	22.2316	14.5121	17.72	19.1862
Wfdc1	-0.749842	-1.68161	2.85452e-08	7.83455e-06	26.4084	31.2906	25.83	52.2604	48.1294	45.1791
Wfdc5	0.922655	1.8956	0.000258983	0.00805272	6.54707	6.79544	6.95044	3.14924	3.35365	4.55194
Wfikkn2	-0.601852	-1.51766	0.00186497	0.0358753	9.463	13.4724	10.401	18.0443	17.5387	16.9315
Wnt6	0.753829	1.68626	0.00029895	0.00909727	12.3789	12.9983	16.4149	8.17101	7.3871	10.0398
Xirp1	-2.14679	-4.4284	1.29913e-07	2.37708e-05	1.15537	0.790167	1.03517	2.25554	5.84623	5.48786
Xirp2	-1.71193	-3.276	5.1092e-07	7.01515e-05	10.6734	8.41528	18.0416	19.2359	55.6978	50.3692
Zfp185	0.671308	1.59252	2.45105e-05	0.00133517	53.752	61.238	59.3006	31.6627	33.5365	47.9017
Zfp365	-0.688198	-1.61127	0.00283607	0.0474193	39.5025	46.0668	19.3232	59.9633	55.8338	59.3454
Zfp804a	-1.21324	-2.31858	0.00137371	0.0288741	3.13599	3.12116	0.88729	6.04314	6.02751	5.14752
Zic3	-0.820958	-1.76658	0.00268754	0.0460462	3.30105	3.3187	2.31681	6.04314	4.6226	5.70056
Znf750	0.710732	1.63663	1.18925e-07	2.23328e-05	98.7013	104.816	106.278	56.6864	60.4111	78.5316
