# Supplementary material for: Cross-species transcriptomics identify mineralocorticoid receptor pathway overactivation as a central driver of ocular rosacea
Source: Nat Commun. 2026 Apr 16;17:5247. doi: 10.1038/s41467-026-71945-4 (PMC13260418; doi:10.1038/s41467-026-71945-4)
Supplement: Supplementary file 6 — Source Data [file 41467_2026_71945_MOESM6_ESM.xlsx]

## Sheet: Figure 1
Figure1a-MR	Ctrl	OR		Figure1a-GR	Ctrl	OR
	0.918782	2.09717			1.00684	1.04865
	1.08122	1.62944			0.986961	1.04865
	1.20122	3.39837			0.920306	1.35181
	0.79878	2.93631			1.08589	1.36857
Figure1b-11βHSD1	Ctrl	OR		Figure1b-11βHSD2	Ctrl	OR
	1.0399	1.24846			1.01688	0.841427
	1.08018	1.1712			1.00405	0.866721
	0.933453	1.12713			0.874102	0.672239
	0.94646	1.14118			1.10497	0.684506
Figure1e	Ctrl	OR
	0.937433	1.71534
	1.39842	1.60946
	0.902153	1.65263
	0.761991	1.9255

## Sheet: Figure 2
Figure2a-Male-hMR	WT	P1.hMR		Figure2a-Male-rMR	WT	P1.hMR		Figure2a-Male-totalMR	WT	P1.hMR
	0	0.011			0.879397	1.0603			0.92	1.46
	0	0.009			0.638191	0.628141			1.08	1.53
	0	0.025			1.71105	0.766332			0.94	1.27
	0	0.021			0.771357	0.743719			0.64	1.69
									1.16	1.62
	0 represents no detection								1.26	1.6
										1.88
										1.81
Figure2a-Female-hMR	WT	P1.hMR		Figure2a-Female-rMR	WT	P1.hMR		Figure2a-Female-totalMR	WT	P1.hMR
	0	0.005			1.02321	1.03064			1	1.55
	0	0.009			0.976787	1.14577			1.05	1.21
	0	0.011				1.77344			0.91	1.14
	0	0.006				1.05664			1.04	1.52
		0.011				1.22563				1.32
		0.014				1.50232				1.49
										1.35
										1.57
Figure2b	WT	P1.hMR		Figure2c	WT	P1.hMR		Figure2d	WT	P1.hMR
	1.01266	2.17179			7.32225	6.5832			1.06786	1.0746
	0.964436	3.86257			6.70404	5.33928			1.06002	1.13451
	1.06811	1.88306			6.84298	4.51436			0.999786	1.2384
	0.954792	2.8444			6.9821	4.96392			0.933051	1.05733
					4.00885	7.00792			0.940641
					4.82312	5.26455
					5.04712	5.32294
					6.19532	5.44082
					4.96375
					6.27463
					5.86414
					7.43335
					4.85811
					5.53928
					5.20793
					5.57792
2e-KI67	WT	P1.hMR		2e-P63	WT	P1.hMR		2f-TIM23	WT	P1.hMR		2f-TOM20	WT	P1.hMR
	0.916504	0.981406			1.12383	0.769632			0.935981	0.841775			1.0456	0.875227
	1.00266	0.945551			0.944663	0.609778			0.982189	0.899299			0.991533	0.802947
	1.10746	0.873751			0.967955	0.76507			1.08183	0.786821			0.969789	0.798184
	1.0311	0.808833			0.963553	0.754527			0.987763	0.932454			0.993074	0.90678
	1.04172	0.74066			1.01215	0.829355			1.01224	0.765149			0.92993	0.759371
	1.04892	0.879376			0.987853	0.515248			1.0004	0.716727			1.07007	0.777952
	0.936264	0.863274				0.968468			0.999599	0.582193			1.06333	0.882176
	0.915358	0.712559											0.936667	0.870384

## Sheet: Figure 3
Figure3a	Young-WT	Young-P1.hMR	Aged-WT	Aged-P1.hMR		Figure3b	Aged-WT	Aged-P1.hMR		Figure3c	Aged-WT	Aged-P1.hMR
	1.05493	1.34245	1.15442	1.28117			0.938304	2.37773			4.2	17.45
	0.853681	1.37948	1.38883	2.01216			0.549697	2.33164			1.35	31.92
	1.12358	1.53312	1.23134	2.35095			1.28373	2.04393			3.31	36
	0.959281	1.40975	1.29001	1.75745			1.16458	2.02474			5.19	17.67
	1.09117	1.63302	1.2088	1.2732			1.06369				10.39	14.2
	0.917175		1.25206	1.57408							6.33	15.16
			1.37295	1.66349							11.44	18.74
			1.20976								2.7	16.81
											3.43
Figure3e-collagen area	Aged-WT	Aged-P1.hMR		Figure3e-acini density	Aged-WT	Aged-P1.hMR		Figure3f-P63	Aged-WT	Aged-P1.hMR		Figure3f-KI67	Aged-WT	Aged-P1.hMR
	1.04865	1.21654			1.0479	1.15591			0.845712	0.52738			0.803734	0.714715
	1.10507	1.1681			1.02285	1.18917			1.12959	0.611402			1.0326	0.759514
	0.945967	1.35078			0.889798	1.26817			0.981666	0.570386			0.985737	0.625793
	1.00837	1.30085			1.02701	1.32777			1.04303	0.67933			1.10281	0.567092
	0.921085	1.45046			1.06443	1.2557							1.07512	0.686453
	0.97085	1.42598			0.948009	1.44696								0.613913

## Sheet: Figure 4
Figure4a	D5-UVB		2 weeks post-UVB			Figure4c	non-UVB		D5-UVB		2 weeks post-UVB
	WT	P1.hMR	WT	P1.hMR			WT	P1.hMR	WT	P1.hMR	WT	P1.hMR
	6.21871	16.2566	6.43387	12.0777			1.06786	1.0746	1.15197	1.30673	1.22997	1.45914
	5.11979	14.4179	6.2497	11.6245			1.06002	1.13451	1.08656	1.21788	1.29042	1.23548
	7.21622	10.2461	8.16598	9.91691			0.999786	1.2384	1.17611	1.31579	1.23804	1.50185
	6.42175	16.3136	7.3669	8.26153			0.963051	1.05733	1.16383	1.40823	1.24249	1.45806
	5.44384	12.5398					0.969641			1.28138	1.27539	1.39679
	8.83738	11.3872									1.18667
	9.26137	10.3767
Figure4d	UVB WT	UVB P1.hMR		Figure4f	UVB WT	UVB P1.hMR		Figure4g	non-UVB		D5-UVB
	122.44	129.562			6.44714	7.79			WT	P1.hMR	WT	P1.hMR
	125.896	128.9			4.28833	6.874			99.5343	98.3175	108.48	116.274
	123.588	130.129			6.3525	7.606			91.4033	95.8771	112.43	122.103
	127.273	132.695			5.09333	5.695			89.055	98.0114	107.451	116.307
	122.715	131.747			5.31429	7.08667			96.6517	96.5586	113.54	120.176
									99.6833		112.565	122.132
Figure4i-ED1	non-UVB		D5-UVB		2 weeks post-UVB			Figure4i-IBA1	non-UVB		D5-UVB		2 weeks post-UVB
	WT	P1.hMR	WT	P1.hMR	WT	P1.hMR			WT	P1.hMR	WT	P1.hMR	WT	P1.hMR
	1	5	17	59	4	13			5	20	27	77	12	20
	5	4	16	55	5	9			15	26	26	75	17	15
	2	5	8	29	2	7			10	24	17	47	12	13
	8	8	11	31	3	8			9	25	20	52	9	18
	3		31			8			7		47		9	17
	4		22						6		41		15
			29								46		16
			25								41

## Sheet: Figure 5
Figure5a	non-UVB		D5-UVB		2 weeks post-UVB			Figure5b	non-UVB		D5-UVB		2 weeks post-UVB
	WT	P1.hMR	WT	P1.hMR	WT	P1.hMR			WT	P1.hMR	WT	P1.hMR	WT	P1.hMR
	1.12383	0.769632	0.668788	0.467845	0.805523	0.533531			0.890424	0.801147	1.81186	1.10627	0.980975	0.779274
	0.944663	0.609778	0.875689	0.600361	0.772288	0.542959			1.14792	0.585145	1.82282	1.42394	1.30727	0.950372
	0.967955	0.76507	0.839049	0.588146	0.660986	0.331051			0.964042	0.637862	1.67833	1.52565	1.22625	0.890521
	0.963553	0.754527	0.62256	0.576999	0.640536	0.569578			1.15764	0.697099	1.65738	1.28147	1.00431	1.02803
	1.01215	0.829355	0.742747						0.839977		1.40759		1.3107
	0.987853										1.45615
									0.999999
Figure5c-TIM23	UVB WT	UVB P1.hMR		5c-TOM20	UVB WT	UVB P1.hMR		Figure5d	non-UVB		D5-UVB		2 weeks post-UVB
	0.684894	0.612117			0.736975	0.566059			WT	P1.hMR	WT	P1.hMR	WT	P1.hMR
	0.719048	0.632819			0.661048	0.709481			2.828	1.156	6.16143	11.8042	3.1025	6.28286
	0.753207	0.687026			0.902532	0.641432			3.30444	1.79667	8.364	15.5529	4.04222	6.67833
	0.78863	0.601923			0.894516	0.605641			2.774	1.78286	5.97909	7.04714	4.62444	5.99833
	0.846173	0.58101			0.784278	0.58139			2.48143	1.656	6.31308	8.44	3.32333	5.25
	0.86703	0.731396			0.894516	0.729618			2.32571	1.83625			4.055
	0.901762				0.784278	0.659638			2.63143	1.32625
	0.797055					0.62283			2.80273
Figure5e	non-UVB		D5-UVB		2 weeks post-UVB			Figure5f	non-UVB		D5-UVB		2 weeks post-UVB
	WT	P1.hMR	WT	P1.hMR	WT	P1.hMR			WT	P1.hMR	WT	P1.hMR	WT	P1.hMR
	0.943068	0.921721	1.56343	1.72927	1.24705	0.688945			1.09563	1.15098	2.40609	3.14277	3.76557	2.57946
	1.26571	0.871399	1.67955	1.85715	1.25722	0.807578			0.943667	1.00535	1.34333	2.33022	2.406	4.09549
	0.843844	0.882894	1.42775	1.98008	1.15887	0.999056			0.978298	0.991758	2.11846	8.38987	5.10531	4.59053
	0.906573	0.76871	1.62522	2.1238	1.26943	0.91731			0.900807	0.898154	1.64153	2.04371	3.24065	5.77428
	1.0408		1.33784	1.94156	0.934913				1.0816	0.970288	1.68421	2.38941	2.0657
			1.72007		1.44515					1.45602	1.60361	1.97378	2.72717
			1.64904							0.99197	1.49077	2.66494
			1.23867							1.16444		2.59952
Figure5g	UVB WT	UVB P1.hMR
	6	14
	2	6
	11	8
	6	8
	6	11
	6	16

## Sheet: Figure 8
Figutr 8f	Ctrl	Ocular Rosacea
	125.615	138.264
	125.99	133.687
	125.475	134.659
	127.432	134.348

## Sheet: Figure S1
Figure S1a-Male-rGR	WT	P1.hMR		Figure S1a-Female-rGR	WT	P1.hMR		Figure S1b	WT	P1.hMR
	0.65	0.86			0.81	0.57			0.641752	1.18502
	0.45	0.55							1.03361	1.15416
	1.14	0.76			0.63	0.62			1.32464	1.03123
	0.51	0.64								0.924447
						1.09
						0.66
						0.82
						0.77
Figure S2a-Male-hMR	CN		CJ			Figure S2a-Male-MRcom	CN		CJ			Figure S2a-Male-rMR	CN		CJ			Figure S2a-Male-rGR	CN		CJ
	WT	P1.hMR	WT	P1.hMR			WT	P1.hMR	WT	P1.hMR			WT	P1.hMR	WT	P1.hMR			WT	P1.hMR	WT	P1.hMR
	0	16.32	0	102.42			1.0633	1.19955	0.836856	1.50403			0.94	0.36	5.61	5.15			0.79	0.55	0.88	0.89
	0	30.87	0	73.5			0.83672	1.94091	1.20595	2.45045			0.79	0.56	6.74	2.23			0.97	0.79	1.07	0.35
	0	83.62	0	298.56			1.09998	3.86	0.957195	1.82			1.08	1.16	3.82	6.56			0.88	1.09	0.39	1.3
	0		0				1	2.26	1.43	1.79			1.19						1.36
									0.57	1.53
Figure S2a-Female-hMR	CN		CJ			Figure S2a-Female-MRcom	CN		CJ			Figure S2a-Female-rMR	CN		CJ			Figure S2a-Female-rGR	CN		CJ
	WT	P1.hMR	WT	P1.hMR			WT	P1.hMR	WT	P1.hMR			WT	P1.hMR	WT	P1.hMR			WT	P1.hMR	WT	P1.hMR
	0	0.012	0	0.017			0.420042	1.90072	1.06	1.13			0.89	1.4	7.77	6.62			0.94	1.1	0.64	0.64
	0	0.014	0	0.021			1.57996	2.23961	1.00073	1.14			1.11	1.28	7.57	5.92			1.06	0.83	0.7	0.71
	0	0.017	0	0.04			1.004	2.57266	0.94	2.32				1.24		9.63				0.99		1.19
	0	0.012	0	0.024				1.6024		1.68				0.8		6.6				0.97		0.7
		0.011		0.026				1.94461		1.47				1.18		8.5				0.92		0.84
		0.014		0.03				1.74175		2.02				1.27		8.24				1.08		0.81
Figure S3a	WT	P1.hMR
	0.845712	0.921721
	1.12959	0.871399
	0.981666	0.882894
	1.04304	0.76871
Figure S4	Male
Cmklr1	WT	P1.hMR	Itgb3	WT	P1.hMR	Cfd	WT	P1.hMR	Tlr3	WT	P1.hMR	Nos3	WT	P1.hMR	Cd36	WT	P1.hMR	Mcp-1 (Ccl2)	WT	P1.hMR	Clu	WT	P1.hMR
	0.963855	1.63855		1.18156	3.21326		1.14939	1.41301		1.17	1.13		1.03597	1.72662		1.0678	0.986441		1.01968	1.45975		1.16	1.44
	0.771084	1.33333		0.662824	1.39769		0.463972	1.56063		1.03	1.24		0.755395	2.90288		1.01695	0.935594		0.847942	1.09481		0.84	1.47
	1.20482	1.5561		1.02306	1.28242		1.21265	1.66608		0.99	1.33		0.982014	1.53237		1.00678	1.17966		0.96601	1.10554		1.15	1.18
	1.06024	1.5743		0.835735	1.48415		0.822496	1.32865		0.82	1.03		1.02518	1.44604		0.966102	0.976272		0.976744	1.18068		0.85	0.83
		1.49398		1.29683	1.72911		1.34974	1.36028		0.87	1.08		1.01439	1.56475		1.07797	1.08814		1.13775	1.19141		1.08	1.04
		1.92771			1.58501		1.00176	1.26538		1.17	0.99		1.18705	1.19784		0.864407	1.46441		1.05188	1.11628		0.81	0.89
		1.89558						1.68717		0.96	0.96						1.50509					1.11	1.1
		1.42972									1.2												1.1
Vim	WT	P1.hMR	Pmel	WT	P1.hMR	Col3a1	WT	P1.hMR	Col1a1	WT	P1.hMR	Sdc4	WT	P1.hMR	Fnln5	WT	P1.hMR	Cyp1b1	WT	P1.hMR	Cyp1a1	WT	P1.hMR
	0.980462	1.07638		1.07399	1.63485		1.15217	1.55435		1.23364	1.34579		0.979167	1.28125		0.992957	1.19366		0.770751	1.05534		0.770751	1.05534
	0.564831	1.15098		0.763723	1.53938		0.554348	1.77174		0.661682	1.46916		0.729167	1.39583		0.654929	1.5		0.628459	1.32806		0.628459	1.32806
	0.916519	1.19361		0.75179	1.44391		0.869565	1.43478		0.874766	1.82804		1.16667	1.1875		1.16197	1.2993		1.29249	1.77866		1.29249	1.77866
	0.991119	1.03375		0.835322	2.67303		1.23913	1.5		0.986916	1.79439		1.10417	1.26042		0.992957	1.20423		0.936759	1.90909		0.936759	1.90909
	1.57726	1.36412		1.57518	1.99284		1.33696	1.56522		1.21121	1.43551		1.16667	1.375		1.26761	1.24648		1.07905	1.79052		1.07905	1.79052
	0.969805	1.36412			1.70644		0.847826			1.03178	1.53645		0.854167	1.40625		0.929577	1.57394		1.29249	1.44664		1.29249	1.44664
														1.47917
Pdha1	WT	P1.hMR	Dld	WT	P1.hMR	Crat	WT	P1.hMR	Acsm3	WT	P1.hMR	Kcnj8	WT	P1.hMR	Gas 1	WT	P1.hMR	Wipf1	WT	P1.hMR	Stc1	WT	P1.hMR
	1.00529	1.44973		1.07383	1.54362		0.818182	2.21455		0.996467	1.4629		0.756958	0.801485		0.9375	1.2875		0.994652	2.59893		0.955752	2.10265
	0.698413	1.21693		0.727069	1.35347		0.709091	1.29818		0.763251	1.33569		0.534323	1.34694		1.1375	0.9875		0.684492	1.29412		0.955752	1.70973
	1.16402	1.15344		1.08501	1.23043		1.46182	1.50545		1.06007	1.21908		1.23562	1.04638		0.825	0.95		1.13369	1.26203		1.03009	1.53982
	0.931217	1.3545		1.08501	1.2528		1.02545	1.47273		1.22968	1.32509		0.745826	0.979592		0.975	0.8875		1.12299	1.30481		1.22124	1.61416
	1.20635	1.37566		1.02908	1.23043		0.970909	1.38545		0.943463	1.26148		0.946197	1.26902		0.9	0.85		0.86631	1.3262		1.08319	1.30619
	0.994709	1.41799			1.20805		1.01455	1.35273		1.00707	1.60071		1.78108	1.01299		1.225	0.85		1.19786	1.42246		0.753982	1.46549
					1.38702									1.24675			0.9875						1.93274
														1.50278			1.0125
Tf	WT	P1.hMR	Csrp1	WT	P1.hMR	Aifm1	WT	P1.hMR
	0.874251	3.00599		1.02128	1.31915		0.987868	1.55979
	0.335329	1.25748		0.819149	1.32979		0.707105	1.20624
	1.16168	1.25748		1.14894	1.31915		1.27903	1.15425
	0.682635	1.42515		1.01064	1.45745		0.987868	1.17504
	1.13773	1.59281		0.829787	1.15957		0.998267	1.43501
	1.80838	1.64072		1.17021	1.21277		1.03986	1.36222
		2.09581			1.32979			1.4766
	Female
Cmklr1	WT	P1.hMR	Itgb3	WT	P1.hMR	Cfd	WT	P1.hMR	Tlr3	WT	P1.hMR	Nos3	WT	P1.hMR	Cd36	WT	P1.hMR	Mcp-1 (Ccl2)	WT	P1.hMR	Clu	WT	P1.hMR
	1.16867	1.43373		0.965265	1.21755		0.645986	0.733577		1.13	1.29		1.2	1.04		1.2071	1.52663		1.23243	1.30811		1.47887	1.22066
	0.686747	1.33735		0.899451	1.59049		0.766424	0.919708		0.87	1.24		0.8	1.19		1.15976	1.36095		0.962162	1.27568		0.868545	1.78404
	1.28916	1.37349		0.778793	1.86472		1.16058	1.01825		0.74	1.21		0.15	2.02		0.508876	1.32544		0.994595	1.28649		0.856808	2.10094
	0.590361	1.3012		0.767824	1.16271		0.897811	0.864964		0.78	1.52		1.42	0.98		1.12426	1.34911		0.540541	1.24324		0.92723	1.64319
	1.26506	1.27711		1.28336	1.34918		1.65328	0.963504		1.2	1.52		0.89	1.22			1.52663		1.22162	1.24324		0.868545	1.4554
		1.59831		1.3053	1.51371		0.875913	0.875913		1.11	1.21		1.25	1.44			1.68047		1.04865	1.22162			1.40845
		1.37325			1.45887			0.875913		1.17	1.08		1.29	1.23			1.40828						1.29108
								1.5438		1.2	1.81			1.3			1.25444						1.23239
								1.01825			1.12			1.14									1.37324
Vim	WT	P1.hMR	Pmel	WT	P1.hMR	Col3a1	WT	P1.hMR	Col1a1	WT	P1.hMR	Sdc4	WT	P1.hMR	Fnln5	WT	P1.hMR	Cyp1b1	WT	P1.hMR	Cyp1a1	WT	P1.hMR
	0.785978	1.32841		1.45698	1.64054		1.02662	1.36882		1.24303	1.30279		0.972125	1.30662		0.794776	1.22015		0.841969	1.23057		0.841969	1.76166
	0.95203	1.60517		0.75717	1.7782		1.20913	1.56274		0.645418	2.49801		0.825784	1.29617		0.861941	1.44403		0.816062	1.76166		0.816062	1.43782
	0.476015	1.4059		0.447419	1.42256		0.21673	1.5057		0.298805	1.15936		1.13937	1.07665		0.649254	1.23134		1.34715	1.43782		1.34715	1.39896
	1.14022	1.33948		1.1587	1.28489		0.456274	1.52852		0.669322	1.76892		0.679442	1.21254		0.727612	1.41045		0.272021	1.39896		0.272021	1.60622
	1.43911	1.26199		1.1587	1.50287		1.47148	1.14068		1.50598	1.69721		1.18118	1.10801		1.37687	1.6903		1.7228	1.60622		1.7228	1.89119
	1.20664	1.36162		1.02103	2.29445		1.61977	1.32319		1.63745	1.48207		1.20209	1.25436		1.58955	1.48881			1.89119			1.68394
		1.50554			1.02103			1.82509			2.31872			1.12892						1.68394
Pdha1	WT	P1.hMR	Dld	WT	P1.hMR	Crat	WT	P1.hMR	Acsm3	WT	P1.hMR	Kcnj8	WT	P1.hMR	Gas 1	WT	P1.hMR	Wipf1	WT	P1.hMR	Stc1	WT	P1.hMR
	0.9375	1.35662		1.00565	0.892655		0.996	1.416		1.03158	0.926316		0.960894	1.32961		1.36986	1.39269		1.01748	1.29021		1.21387	1.16763
	0.959558	1.53309		0.700565	1.27684		1.164	1.356		0.968421	1.12632		0.659218	1.46369		0.6621	2.18037		0.671329	1.18531		1.23699	1.24856
	1.11397	1.06985		1.11864	1.09604		1.068	1.38		1.30526	1.06316		0.312849	1.55307		0.673516	1.3242		0.660839	1.09091		0.219653	1.53757
	0.5625	1.45588		0.723164	1.12994		0.588	2.04		0.515789	1.2		0.782123	1.58659		1.13014	1.35845		1.11189	1.26923		0.936416	1.12139
	1.22426	1.15809		1.24294	1.15254		1.248	1.188		0.936842	1.25263		1.47486	1.68715		1.16438	1.42694		1.33217	1.32168		1.12139	1.53757
	1.2022	1.34559		1.20904	1.17514		0.936	1.428		1.24211	1.52632		1.81006	1.45251			1.25571		1.20629	1.43706		1.27168	1.01734
		1.18015			1.32203			1.32			1.05263			1.46369			1.14155						1.31792
					1.10735									1.68715			1.21005
Tf	WT	P1.hMR	Csrp1	WT	P1.hMR	Aifm1	WT	P1.hMR
	1.00945	1.23629		0.98761	1.39115		1.04676	1.17626
	1.0775	1.46314		0.934513	1.24248		1.03597	1.24101
	0.623818	1.76938		0.78584	1.32743		1.06835	1.04676
	1.00945	1.86011		0.732743	1.40177		0.820144	1.21942
	1.41777	1.48582		1.32743	1.26372		1.0036	1.17626
	0.862003	1.44045		1.23186	1.23186		1.02518	1.21942
		1.8828			1.16814			1.10072
		1.86011
Figure S5	WT	P1.hMR		Figure S7d
	37.6518	35.3766		Veh	SPL
	36.8783	37.1314		8.35	9.17
	33.1801	36.5237		12.36	9.38
	36.39	35.0852		10.01	5.13
				8.02	5.96
				33.74	9.15
				35.93	8.38
				58.13	21.15
				15.64	4.45
				11.3	8.5
				24.39	6.25
